# Supplementary material for: RNA editing in response to COVID-19 vaccines: unveiling dynamic epigenetic regulation of host immunity
Source: Front Immunol. 2024 Sep 6;15:1413704. doi: 10.3389/fimmu.2024.1413704 (PMC11413487; doi:10.3389/fimmu.2024.1413704)
Supplement: Supplementary file 1 [file Table1.xlsx]

## Sheet: Table  S1
Table S1. DRE sites identified in COVID-19 vaccination compared to controls.
site_id	p.optimized	known_site	Consequence	AAchange	NTchange	BIOTYPE	VO	V1	V2A	V3A
IQCG:chr3:197955847	1.54e-46	FALSE	intron_variant	-	c.-60+3682A>G	protein_coding	2.1	2.7	0.3	15.8
RN7SL767P:chr3:113632816	6.62e-37	FALSE	non_coding_transcript_exon_variant	-	n.113A>G	misc_RNA	59.5	59	52.5	74
APOL6:chr22:35660551	2.6e-36	TRUE	3_prime_UTR_variant	-	c.*955A>G	protein_coding	66	68.1	83.7	84.4
AC116366.2:chr5:132482071	1.79e-35	TRUE	intron_variant	-	c.-637-4121A>G	protein_coding	1.2	1.5	0.3	8.7
PDAP1:chr7:99394779	4.65e-35	FALSE	3_prime_UTR_variant	-	c.*1903A>G	protein_coding	0.6	0.8	0	5.2
AL627171.2:chr14:49862775	1.23e-34	FALSE	non_coding_transcript_exon_variant	-	n.90A>G	lncRNA	1.3	1.3	1.5	0.6
LRRC75A:chr17:16442015	1.23e-34	FALSE	3_prime_UTR_variant	-	c.*1573A>G	protein_coding	1	0.8	0.2	5.7
AC018512.1:chr15:43794041	1.41e-34	FALSE	intron_variant	-	c.*439+1347A>G	nonsense_mediated_decay	0.3	0.4	0.1	1.8
SFI1:chr22:31618496	1.48e-34	FALSE	3_prime_UTR_variant	-	c.*78A>G	protein_coding	1.1	1	0.1	7.1
EEF1A1P6:chr7:22511946	7.07e-34	FALSE	non_coding_transcript_exon_variant	-	n.54A>G	processed_pseudogene	45	46.6	29.8	91
AL627171.2:chr14:49862783	2.39e-33	FALSE	non_coding_transcript_exon_variant	-	n.82A>G	lncRNA	2.2	2.2	2.4	1.3
MGST2:chr4:139698113	4.25e-33	FALSE	intron_variant	-	c.229+2846A>G	protein_coding	1.9	2	0.3	10.7
EME2:chr16:1776720	1e-31	FALSE	3_prime_UTR_variant	-	c.*482A>G	protein_coding	0.5	0.6	0.1	4.2
CD74:chr5:150402141	1.13e-30	TRUE	3_prime_UTR_variant	-	c.*99A>G	protein_coding	2.1	2.5	5.5	5.2
SAV1:chr14:50651735	1.92e-30	TRUE	intron_variant	-	c.536-6721A>G	protein_coding	1.7	1.5	0.5	6.6
SFI1:chr22:31618495	2.34e-29	FALSE	3_prime_UTR_variant	-	c.*77A>G	protein_coding	1.4	1.8	0.1	8.8
APOL6:chr22:35660499	3.68e-29	TRUE	3_prime_UTR_variant	-	c.*903A>G	protein_coding	8.5	8.7	15.3	14.5
RPL37A:chr2:216501464	1.26e-27	FALSE	3_prime_UTR_variant	-	c.*60A>G	protein_coding	0.2	0.4	0	1.4
LIMD2:chr17:63696306	3.99e-26	FALSE	3_prime_UTR_variant	-	c.*2246A>G	protein_coding	0.1	0.3	0.1	2.1
C1orf56:chr1:151050973	1.56e-25	FALSE	3_prime_UTR_variant	-	c.*515A>G	protein_coding	1.6	2.5	0.2	10.6
MRPS7:chr17:75266232	5.65e-25	FALSE	3_prime_UTR_variant	-	c.*309A>G	protein_coding	1	1.3	0	7.4
CCDC69:chr5:151181225	7.36e-25	TRUE	3_prime_UTR_variant	-	c.*2212A>G	protein_coding	1.9	1.7	1.3	5.2
APOL6:chr22:35660363	1.19e-23	TRUE	3_prime_UTR_variant	-	c.*767A>G	protein_coding	22.6	24.5	37.6	36.8
APOL6:chr22:35660685	2.73e-23	TRUE	3_prime_UTR_variant	-	c.*1089A>G	protein_coding	33.6	35.1	50.6	54.6
CHD2:chr15:93004693	1.31e-21	FALSE	missense_variant	p.E1452G	c.4355A>G	protein_coding	3.7	3.6	3.2	6.5
APOL6:chr22:35660460	7.3e-21	TRUE	3_prime_UTR_variant	-	c.*864A>G	protein_coding	6.9	7.1	13.1	12
CYTOR:chr2:87521467	1.54e-20	FALSE	intron_variant,non_coding_transcript_variant	-	n.279-61791A>G	lncRNA	1.7	2	0.4	7.6
SAR1A:chr10:70163953	2.63e-20	TRUE	intron_variant	-	c.-86-1194A>G	protein_coding	8.8	8	4	27.8
CYSLTR1:chrX:78271483	6.05e-20	FALSE	3_prime_UTR_variant	-	c.*1250A>G	protein_coding	12	11.4	2.1	55.4
AC116366.2:chr5:132480476	1.36e-19	FALSE	intron_variant	-	c.-637-5716A>G	protein_coding	0.8	0.8	0.1	5.1
PLXND1:chr3:129591449	1.89e-19	FALSE	intron_variant	-	c.1312-1922A>G	protein_coding	88.4	88.7	89.1	82.4
MCMDC2:chr8:66921937	2.01e-19	FALSE	3_prime_UTR_variant	-	c.*2768A>G	protein_coding	0.9	1.4	0	6.8
TLDC2:chr20:36892695	2.32e-19	FALSE	intron_variant	-	c.*18-167A>G	protein_coding	0.1	0.3	0.2	1.4
KHNYN:chr14:24439768	4.67e-19	TRUE	3_prime_UTR_variant	-	c.*2483A>G	protein_coding	0.5	0.4	0.1	2.3
AC242842.3:chr1:149475539	1.05e-18	FALSE	intron_variant	-	c.-292-102A>G	protein_coding	1.7	1.9	0	10.6
DTWD2:chr5:118974150	1.74e-18	FALSE	intron_variant	-	c.218+14144A>G	protein_coding	1.1	1.3	0.2	7.9
NKAPD1:chr11:112085149	1.81e-18	FALSE	3_prime_UTR_variant	-	c.*2177A>G	protein_coding	1.2	2.2	0	7.7
APOL6:chr22:35660345	1.81e-18	TRUE	3_prime_UTR_variant	-	c.*749A>G	protein_coding	8.2	10.3	15.2	14.3
AL627171.2:chr14:49862778	2.58e-18	FALSE	non_coding_transcript_exon_variant	-	n.87A>G	lncRNA	1.1	1.1	1.1	0.6
APOL6:chr22:35660444	5.98e-18	TRUE	3_prime_UTR_variant	-	c.*848A>G	protein_coding	35.1	35.6	49.2	51.6
APOL6:chr22:35660446	6.99e-18	TRUE	3_prime_UTR_variant	-	c.*850A>G	protein_coding	12.8	14.4	20.7	18.6
CTSS:chr1:150732177	1.48e-17	TRUE	3_prime_UTR_variant	-	c.*869A>G	protein_coding	18.7	18.9	22.7	23.2
ZFP36L1:chr14:68788615	1.81e-17	FALSE	3_prime_UTR_variant	-	c.*201A>G	protein_coding	0.4	0.4	0.2	1.8
APOL6:chr22:35660362	3.96e-17	TRUE	3_prime_UTR_variant	-	c.*766A>G	protein_coding	5.5	6.2	9.8	12
IFI30:chr19:18177741	6.46e-17	TRUE	missense_variant	p.T223A	c.667A>G	protein_coding	1.1	1.5	2.1	2.4
APOL6:chr22:35660583	8.88e-17	TRUE	3_prime_UTR_variant	-	c.*987A>G	protein_coding	4.4	4.7	7.8	8.4
GREB1:chr2:11584844	1.11e-16	FALSE	intron_variant	-	c.902-317A>G	protein_coding	1.3	1.5	2	0.4
APOL6:chr22:35660445	1.79e-16	TRUE	3_prime_UTR_variant	-	c.*849A>G	protein_coding	32.5	34.6	43.9	44.2
ZFAS1:chr20:49289257	2.61e-16	FALSE	intron_variant,non_coding_transcript_variant	-	n.329-6146A>G	lncRNA	0.3	0.3	0.1	1.6
APOL6:chr22:35660459	3.16e-16	TRUE	3_prime_UTR_variant	-	c.*863A>G	protein_coding	2.6	2.7	5.6	4.9
PIK3CD:chr1:9729028	3.92e-16	FALSE	3_prime_UTR_variant	-	c.*1982A>G	protein_coding	0.8	0.6	0.1	3.3
PLEKHA7:chr11:16842343	4.55e-16	TRUE	intron_variant	-	c.697-621A>G	protein_coding	9.2	9.9	11.6	0
COG1:chr17:73207359	4.71e-16	FALSE	intron_variant	-	c.2805+103A>G	protein_coding	1.1	0.5	0	5.1
CTSS:chr1:150732184	4.85e-16	TRUE	3_prime_UTR_variant	-	c.*862A>G	protein_coding	15.1	15.1	18.2	19.8
APOL6:chr22:35660431	7.18e-16	TRUE	3_prime_UTR_variant	-	c.*835A>G	protein_coding	6	6.9	11	11
PLTP:chr20:45898816	1.02e-15	TRUE	3_prime_UTR_variant	-	c.*125A>G	protein_coding	0.9	1.7	0.9	6.3
TSNAX:chr1:231565732	1.13e-15	TRUE	3_prime_UTR_variant	-	c.*827A>G	protein_coding	0.4	0.3	0.3	2.2
METTL7A:chr12:50930856	1.13e-15	TRUE	3_prime_UTR_variant	-	c.*706A>G	protein_coding	38.7	43	52.2	51.3
MED12L:chr3:151349869	1.47e-15	FALSE	intron_variant	-	c.2146-190A>G	protein_coding	1.6	1.7	0	7.9
MAN2A1:chr5:109699727	2.33e-15	TRUE	intron_variant	-	c.135+9175A>G	protein_coding	91	88.3	93.7	12.8
APOL6:chr22:35660571	2.92e-15	TRUE	3_prime_UTR_variant	-	c.*975A>G	protein_coding	4.2	4.5	7.7	8.4
C1orf74:chr1:209779652	3.12e-15	FALSE	3_prime_UTR_variant	-	c.*3173A>G	protein_coding	1	1	0	4.4
FGR:chr1:27612299	3.69e-15	FALSE	3_prime_UTR_variant	-	c.*615A>G	protein_coding	0.2	0.2	0.2	1.2
E2F3:chr6:20421836	4.41e-15	FALSE	intron_variant	-	c.393+19211A>G	protein_coding	1.4	1.3	0.9	3.3
EIF3J:chr15:44562698	6.57e-15	FALSE	3_prime_UTR_variant	-	c.*1549A>G	protein_coding	0.7	1.2	0.2	5.5
TSPAN9:chr12:3211912	9.33e-15	FALSE	intron_variant	-	c.63+10656A>G	protein_coding	1.1	1.2	1.5	0.2
TSNAX:chr1:231565736	9.85e-15	TRUE	3_prime_UTR_variant	-	c.*831A>G	protein_coding	0.4	0.4	0.3	2.4
GM2A:chr5:151268183	1e-14	TRUE	3_prime_UTR_variant	-	c.*732A>G	protein_coding	14.3	15.4	26.7	32.9
LRP10:chr14:22878081	2.69e-14	FALSE	3_prime_UTR_variant	-	c.*554A>G	protein_coding	0.2	0.3	0.1	1
HCK:chr20:32092000	5.87e-14	TRUE	intron_variant	-	c.1093-1863A>G	protein_coding	0.9	0.6	0.6	4.3
RANBP2:chr2:108753087	6.84e-14	FALSE	missense_variant	p.I615M	c.1845A>G	protein_coding	8.9	8.7	10.5	1.4
TSPAN9:chr12:3211910	1.15e-13	FALSE	intron_variant	-	c.63+10654A>G	protein_coding	1.1	1.1	1.5	0.3
ST13P6:chr8:133408168	1.54e-13	FALSE	non_coding_transcript_exon_variant	-	n.163A>G	processed_pseudogene	32.7	33.3	41.6	17
APOL6:chr22:35660497	2.14e-13	TRUE	3_prime_UTR_variant	-	c.*901A>G	protein_coding	2.8	3.1	5.4	5.6
CTSS:chr1:150732128	2.84e-13	TRUE	3_prime_UTR_variant	-	c.*918A>G	protein_coding	5.3	5	7.4	4.7
ATP11A:chr13:112885608	3.39e-13	FALSE	3_prime_UTR_variant	-	c.*3805A>G	protein_coding	15.9	15	18.4	3.1
MRPS25:chr3:15049271	3.55e-13	FALSE	3_prime_UTR_variant	-	c.*3170A>G	protein_coding	1.2	1.2	0.4	7.7
RAB11FIP1:chr8:37860347	4.07e-13	TRUE	3_prime_UTR_variant	-	c.*2548A>G	protein_coding	0.5	0.6	0.3	2.1
FAM126B:chr2:201063992	4.41e-13	TRUE	intron_variant	-	c.-129+7618A>G	protein_coding	18	18.3	9.4	46
AC242842.3:chr1:149464215	7.19e-13	FALSE	intron_variant	-	c.-293+389A>G	protein_coding	2.3	2.8	0.1	12.9
HBA2:chr16:173615	7.51e-13	FALSE	3_prime_UTR_variant	-	c.*15A>G	protein_coding	11.9	12.8	15.3	0.5
GLTP:chr12:109851602	7.74e-13	TRUE	3_prime_UTR_variant	-	c.*953A>G	protein_coding	0.9	0.8	0.6	3.5
TMC5:chr16:19459978	1.81e-12	FALSE	intron_variant	-	c.1049-257A>G	protein_coding	0.7	1	0.4	5.6
APOBEC3C:chr22:39018819	4.7e-12	TRUE	3_prime_UTR_variant	-	c.*432A>G	protein_coding	0.7	0.8	0.2	3.1
TUBA1C:chr12:49272831	6.62e-12	FALSE	synonymous_variant	p.L388=	c.1164A>G	protein_coding	1.5	2	0.4	7.2
METTL7A:chr12:50930844	7.94e-12	TRUE	3_prime_UTR_variant	-	c.*694A>G	protein_coding	32.4	35.7	44.7	44.6
FP671120.4:chr21:8212558	1.01e-11	FALSE	intron_variant,non_coding_transcript_variant	-	n.624-10403A>G	lncRNA	0.6	0.4	0.3	2
AL627171.2:chr14:49862731	1.01e-11	FALSE	non_coding_transcript_exon_variant	-	n.134A>G	lncRNA	1	1	1	0.4
RMND5A:chr2:86720421	1.03e-11	FALSE	5_prime_UTR_variant	-	c.-247A>G	protein_coding	0.6	0.5	0.2	2.1
AL627171.2:chr14:49862575	1.09e-11	FALSE	non_coding_transcript_exon_variant	-	n.290A>G	lncRNA	8.3	8.6	6.8	1.8
GGCX:chr2:85545277	1.59e-11	FALSE	3_prime_UTR_variant	-	c.*4657A>G	protein_coding	0.3	2.1	0	7.6
SNHG3:chr1:28508610	2.25e-11	FALSE	intron_variant,non_coding_transcript_variant	-	n.1811-220A>G	retained_intron	2.5	2.6	1.8	0.1
GIPC1:chr19:14489610	2.42e-11	FALSE	intron_variant	-	c.-31+2046A>G	protein_coding	25.7	25.5	9.9	60.7
TNFSF14:chr19:6664547	3.55e-11	TRUE	3_prime_UTR_variant	-	c.*379A>G	protein_coding	1.2	1.2	0.5	4.1
ARL14EPL:chr5:116051863	4.74e-11	FALSE	intron_variant	-	c.96+302A>G	protein_coding	1.8	1.3	0.4	6.6
IFI30:chr19:18173937	4.74e-11	TRUE	synonymous_variant	p.L32=	c.96A>G	protein_coding	6.6	7.8	8.9	11.8
H2AC19:chr1:149851242	5.12e-11	FALSE	synonymous_variant	p.R43=	c.129A>G	protein_coding	18.3	20.2	18.6	1
APOL6:chr22:35659950	5.73e-11	TRUE	3_prime_UTR_variant	-	c.*354A>G	protein_coding	17.9	14.2	24.3	26.2
TAOK3:chr12:118246905	5.9e-11	FALSE	intron_variant	-	c.121-1940A>G	protein_coding	69.7	75.1	53.1	97.7
SCAF11:chr12:45920990	5.9e-11	TRUE	3_prime_UTR_variant	-	c.*1058A>G	protein_coding	3	2.5	1.7	8.3
CTSS:chr1:150732183	5.9e-11	TRUE	3_prime_UTR_variant	-	c.*863A>G	protein_coding	16.1	16.7	19.9	19.3
H2BC6:chr6:26184134	7.04e-11	FALSE	synonymous_variant	p.S113=	c.339A>G	protein_coding	19.2	17.5	15.5	3.6
CTSS:chr1:150732075	9.28e-11	TRUE	3_prime_UTR_variant	-	c.*971A>G	protein_coding	4.9	4.7	7.2	5
TAOK3:chr12:118246569	1.02e-10	FALSE	intron_variant	-	c.121-1604A>G	protein_coding	79.1	79.2	76.9	97.1
ZACN:chr17:76081018	1.06e-10	FALSE	intron_variant	-	c.545-260A>G	protein_coding	0.7	0.9	0.3	4.9
PLEKHA7:chr11:16842351	1.42e-10	FALSE	intron_variant	-	c.697-629A>G	protein_coding	13.1	12.4	14.6	3.2
APOBEC3C:chr22:39018767	1.42e-10	TRUE	3_prime_UTR_variant	-	c.*380A>G	protein_coding	15.4	17.7	21.4	19.4
HBA2:chr16:173590	1.46e-10	FALSE	missense_variant	p.K140R	c.419A>G	protein_coding	0.7	0.7	1.4	0.7
IL17RA:chr22:17110377	1.96e-10	TRUE	3_prime_UTR_variant	-	c.*557A>G	protein_coding	18.3	17.7	17.3	23.4
APOL6:chr22:35660002	1.97e-10	TRUE	3_prime_UTR_variant	-	c.*406A>G	protein_coding	6.1	6.1	10.5	11.7
APOBEC3C:chr22:39020076	2.2e-10	TRUE	3_prime_UTR_variant	-	c.*1689A>G	protein_coding	11.8	12.9	18.4	17
STAM:chr10:17686339	2.24e-10	TRUE	intron_variant	-	c.297+1412A>G	protein_coding	27	37.1	28.4	26.1
SAV1:chr14:50651724	2.53e-10	TRUE	intron_variant	-	c.536-6710A>G	protein_coding	1.4	1.4	1.2	0.1
RAB29:chr1:205769435	2.54e-10	TRUE	3_prime_UTR_variant	-	c.*907A>G	protein_coding	2.4	2.4	0.8	7.4
COPA:chr1:160317394	2.54e-10	FALSE	intron_variant	-	c.707-3269A>G	protein_coding	39	42.5	27.3	64.3
APOL6:chr22:35660517	2.54e-10	TRUE	3_prime_UTR_variant	-	c.*921A>G	protein_coding	5.5	5.7	8.9	9
GBP1:chr1:89057096	9.4e-10	FALSE	missense_variant	p.S305G	c.913A>G	protein_coding	9.4	9.1	3.1	0.6
RAB2B:chr14:21460886	1.25e-09	TRUE	3_prime_UTR_variant	-	c.*310A>G	protein_coding	53.2	66.7	55.1	54.1
PRICKLE3:chrX:49175116	1.39e-09	FALSE	3_prime_UTR_variant	-	c.*557A>G	protein_coding	0.7	1.8	0	6.6
APOL6:chr22:35660469	1.4e-09	TRUE	3_prime_UTR_variant	-	c.*873A>G	protein_coding	1.9	1.9	3.8	3.4
C6orf62:chr6:24704863	1.59e-09	FALSE	3_prime_UTR_variant	-	c.*1274A>G	protein_coding	0.3	0.3	0.1	1.7
RNF213:chr17:80336915	1.7e-09	TRUE	intron_variant	-	c.4527+537A>G	protein_coding	1.6	1.5	0.9	6.7
HCK:chr20:32092002	2.13e-09	TRUE	intron_variant	-	c.1093-1861A>G	protein_coding	1.4	0.9	0.2	4.1
NEMF:chr14:49822155	2.13e-09	FALSE	intron_variant	-	c.1577+3712A>G	protein_coding	3.1	3.6	0.1	12.2
CTSS:chr1:150732137	2.18e-09	TRUE	3_prime_UTR_variant	-	c.*909A>G	protein_coding	23.6	23.8	27.8	26.2
TAOK3:chr12:118247001	2.23e-09	FALSE	intron_variant	-	c.121-2036A>G	protein_coding	0.6	0.5	0	2.4
POM121:chr7:72948132	2.4e-09	FALSE	intron_variant	-	c.2858-196A>G	protein_coding	1.6	1.6	0.3	3.9
TROAP:chr12:49324251	2.52e-09	TRUE	intron_variant	-	c.337+214A>G	protein_coding	8.3	17.6	8.3	7.8
COPA:chr1:160318257	3.3e-09	FALSE	intron_variant	-	c.707-4132A>G	protein_coding	34.8	28.3	2.8	57.1
GBP1P1:chr1:89423064	3.34e-09	FALSE	non_coding_transcript_exon_variant	-	n.1283A>G	transcribed_unprocessed_pseudogene	80	14.3	5.3	41.7
SPIDR:chr8:47735872	3.57e-09	FALSE	3_prime_UTR_variant	-	c.*422A>G	protein_coding	0.2	0.4	0	1.3
TROAP:chr12:49325352	3.57e-09	TRUE	intron_variant	-	c.338-149A>G	protein_coding	44.5	60.5	46.4	39.7
CASP5:chr11:105000304	5.7e-09	FALSE	synonymous_variant	p.L316=	c.948A>G	protein_coding	26.3	27.3	11.3	8.1
METTL7A:chr12:50930723	6.55e-09	TRUE	3_prime_UTR_variant	-	c.*573A>G	protein_coding	33.6	37.9	46.3	45.4
AHNAK:chr11:62521884	7.14e-09	TRUE	missense_variant	p.D4178G	c.12533A>G	protein_coding	2.4	2.3	1.3	0.5
GON4L:chr1:155783791	1.04e-08	FALSE	intron_variant	-	c.1892+195A>G	protein_coding	60.2	60.1	44.4	9
HBD:chr11:5234065	1.07e-08	FALSE	missense_variant	p.N81D	c.241A>G	protein_coding	2.2	1.7	4.1	0.9
APOBEC3C:chr22:39020058	1.09e-08	TRUE	3_prime_UTR_variant	-	c.*1671A>G	protein_coding	2.9	4.7	6.1	6.1
AC099560.2:chr3:40761671	1.23e-08	FALSE	non_coding_transcript_exon_variant	-	n.127A>G	processed_pseudogene	1.1	1.2	1.9	0.3
PPP1R12A:chr12:79773988	1.39e-08	FALSE	3_prime_UTR_variant	-	c.*1941A>G	protein_coding	2.1	2.7	2.9	6
TNFSF14:chr19:6664542	1.66e-08	TRUE	3_prime_UTR_variant	-	c.*384A>G	protein_coding	1.4	1.4	0.4	4.2
ZNF596:chr8:232678	1.73e-08	FALSE	5_prime_UTR_variant	-	c.-89A>G	protein_coding	3.3	2.7	2.2	12.9
CAPZB:chr1:19424528	1.73e-08	FALSE	intron_variant	-	c.91-4778A>G	protein_coding	85.6	86	84.3	0
SLC25A35:chr17:8290084	2.18e-08	FALSE	3_prime_UTR_variant	-	c.*421A>G	protein_coding	2.2	2.3	0	7.6
AHNAK:chr11:62521920	2.19e-08	TRUE	missense_variant	p.K4166R	c.12497A>G	protein_coding	3.7	3.6	2.2	0.9
SNIP1:chr1:37544976	2.5e-08	FALSE	intron_variant	-	c.328-4221A>G	protein_coding	46.9	49.7	36.2	4.7
SMCHD1:chr18:2708416	2.94e-08	TRUE	intron_variant	-	c.2260+496A>G	protein_coding	18.3	18.1	12.5	32.9
MYO1F:chr19:8563508	3.03e-08	TRUE	intron_variant	-	c.4-7712A>G	protein_coding	2.4	2.2	1.3	8.1
MYO1F:chr19:8563510	3.16e-08	TRUE	intron_variant	-	c.4-7714A>G	protein_coding	1.3	1.1	0.5	5.8
ADPGK:chr15:72757202	3.21e-08	TRUE	intron_variant	-	c.644-755A>G	protein_coding	9.2	10.3	7.1	24.3
AL137798.2:chr1:16666821	3.22e-08	FALSE	intron_variant,non_coding_transcript_variant	-	n.234-120A>G	lncRNA	2.3	2.7	5.4	0
TROAP:chr12:49325330	3.45e-08	TRUE	intron_variant	-	c.338-171A>G	protein_coding	49.7	63.4	50.6	45
MYO1F:chr19:8563512	3.71e-08	TRUE	intron_variant	-	c.4-7716A>G	protein_coding	2.5	2.1	1	7.8
APOBEC3F:chr22:39053230	4.82e-08	TRUE	3_prime_UTR_variant	-	c.*535A>G	protein_coding	28	30	40.1	41.3
SSB:chr2:169811760	4.97e-08	FALSE	3_prime_UTR_variant	-	c.*4A>G	protein_coding	0.6	0.5	0.1	2.3
AHNAK:chr11:62529406	5.32e-08	FALSE	missense_variant	p.M1671V	c.5011A>G	protein_coding	2.1	1.9	1.4	0.5
AC024610.2:chr17:34039181	5.32e-08	TRUE	intron_variant,non_coding_transcript_variant	-	n.1716+31636A>G	lncRNA	1.7	1.8	1	4.8
COPA:chr1:160317339	5.4e-08	FALSE	intron_variant	-	c.707-3214A>G	protein_coding	28.6	29.5	17.8	56.5
NEAT1:chr11:65441347	5.64e-08	TRUE	non_coding_transcript_exon_variant	-	n.18550A>G	lncRNA	49	49.8	51.3	32.8
TROAP:chr12:49324229	6e-08	TRUE	intron_variant	-	c.337+192A>G	protein_coding	8.9	17.1	7.2	8.6
PMS2P3:chr7:75515747	7.27e-08	TRUE	non_coding_transcript_exon_variant	-	n.827A>G	processed_transcript	34.7	35.6	36.9	25.1
FP236383.3:chr21:8400629	7.71e-08	FALSE	intron_variant,non_coding_transcript_variant	-	n.646-5331A>G	lncRNA	48.2	50.3	60	4.2
VHL:chr3:10151791	8.49e-08	TRUE	3_prime_UTR_variant	-	c.*1826A>G	protein_coding	4	4	3.2	10.2
GM2A:chr5:151268176	8.83e-08	TRUE	3_prime_UTR_variant	-	c.*725A>G	protein_coding	16	17	30	29.7
YBX1P1:chr14:66012883	9.26e-08	FALSE	non_coding_transcript_exon_variant	-	n.907A>G	processed_pseudogene	91.6	95.7	40	98.1
MMP24:chr20:35276358	9.29e-08	FALSE	3_prime_UTR_variant	-	c.*1749A>G	protein_coding	0.7	0.5	0.3	2.9
SNRPD3:chr22:24572646	1.13e-07	TRUE	3_prime_UTR_variant	-	c.*669A>G	protein_coding	5.4	6.4	3.5	12.6
PLIN3:chr19:4838581	1.23e-07	TRUE	3_prime_UTR_variant	-	c.*611A>G	protein_coding	2.3	2.7	1.9	6.9
NBPF26:chr1:120833672	1.42e-07	FALSE	synonymous_variant	p.S1147=	c.3441A>G	protein_coding	4.3	4.4	6.6	0.9
TROAP:chr12:49324252	1.46e-07	FALSE	intron_variant	-	c.337+215A>G	protein_coding	6.6	12.9	6.6	5.1
IFITM3P2:chr12:31754842	1.59e-07	FALSE	non_coding_transcript_exon_variant	-	n.123A>G	processed_pseudogene	8.1	8.9	10.7	45.5
TMEM106B:chr7:12237126	1.66e-07	FALSE	3_prime_UTR_variant	-	c.*5151A>G	protein_coding	17.5	17	17.9	3.9
PTPRD:chr9:9442136	1.66e-07	FALSE	intron_variant	-	c.-236-44654A>G	protein_coding	0.9	0.9	0.7	0.3
RSF1:chr11:77735153	1.68e-07	FALSE	intron_variant	-	c.578+5578A>G	protein_coding	20.7	20.5	1.7	43.8
SEPTIN7P2:chr7:45751614	1.87e-07	FALSE	non_coding_transcript_exon_variant	-	n.648A>G	processed_transcript	15.5	17.1	12.4	1.7
APOBEC3C:chr22:39019905	2.09e-07	TRUE	3_prime_UTR_variant	-	c.*1518A>G	protein_coding	9.4	11.3	14.1	14.6
SEPTIN7P2:chr7:45751619	2.09e-07	FALSE	non_coding_transcript_exon_variant	-	n.643A>G	processed_transcript	15.9	17.1	12.4	1.6
CCDC88C:chr14:91384440	2.11e-07	TRUE	intron_variant	-	c.270+24219A>G	protein_coding	7.4	6.1	3.3	17.6
POM121:chr7:72947380	2.22e-07	FALSE	intron_variant	-	c.2858-948A>G	protein_coding	0.7	0.5	0.2	2.6
TROAP:chr12:49325193	2.24e-07	TRUE	intron_variant	-	c.338-308A>G	protein_coding	38.9	54.4	40.1	41.1
STARD5:chr15:81309089	2.48e-07	FALSE	3_prime_UTR_variant	-	c.*4167A>G	protein_coding	0.2	0.3	0.1	1
APOBEC3C:chr22:39020070	2.65e-07	TRUE	3_prime_UTR_variant	-	c.*1683A>G	protein_coding	5.2	5.7	8.4	7.6
STAM:chr10:17687471	2.7e-07	TRUE	intron_variant	-	c.298-556A>G	protein_coding	8.2	12.9	9	7.9
AHNAK:chr11:62520659	2.71e-07	FALSE	synonymous_variant	p.L4586=	c.13758A>G	protein_coding	1.9	1.9	0.9	0.3
SNIP1:chr1:37544985	2.81e-07	FALSE	intron_variant	-	c.328-4230A>G	protein_coding	47.1	49.3	37.4	6.1
TUBA1A:chr12:49185667	2.87e-07	FALSE	synonymous_variant	p.Q233=	c.699A>G	protein_coding	1.8	2.1	1.3	0.2
FRS2:chr12:69516470	2.95e-07	FALSE	intron_variant	-	c.-121-45710A>G	protein_coding	73.7	77.4	70.2	23.3
METTL7A:chr12:50930713	2.96e-07	TRUE	3_prime_UTR_variant	-	c.*563A>G	protein_coding	26.8	31.6	37	39.1
CTSS:chr1:150732882	3.05e-07	TRUE	3_prime_UTR_variant	-	c.*164A>G	protein_coding	0.8	0.9	1	1.4
CTSS:chr1:150732160	3.2e-07	TRUE	3_prime_UTR_variant	-	c.*886A>G	protein_coding	39.2	40.2	43.6	40.7
BTN3A1:chr6:26414681	3.33e-07	TRUE	3_prime_UTR_variant	-	c.*989A>G	protein_coding	0.4	0.2	0.1	1
TKFC:chr11:61348809	3.66e-07	FALSE	3_prime_UTR_variant	-	c.*2306A>G	protein_coding	0.6	1	0	3.3
CCDC69:chr5:151181224	3.66e-07	TRUE	3_prime_UTR_variant	-	c.*2213A>G	protein_coding	0.6	0.6	0.5	1.4
RAB2B:chr14:21460839	3.84e-07	TRUE	3_prime_UTR_variant	-	c.*357A>G	protein_coding	66	75	66.2	62.1
GPX1P1:chrX:13379047	3.94e-07	FALSE	non_coding_transcript_exon_variant	-	n.294A>G	processed_pseudogene	98.5	98.4	99.9	92.4
FP671120.4:chr21:8218573	3.97e-07	FALSE	intron_variant,non_coding_transcript_variant	-	n.624-4388A>G	lncRNA	41.6	38.5	33	7.4
SH3BP2:chr4:2833829	3.98e-07	TRUE	missense_variant	p.R618G	c.1852A>G	protein_coding	4.1	5.2	5.8	6.4
GON4L:chr1:155771136	4.3e-07	FALSE	synonymous_variant	p.K859=	c.2577A>G	protein_coding	23.1	22.5	21.6	15.2
C9orf78:chr9:129827784	4.92e-07	TRUE	3_prime_UTR_variant	-	c.*377A>G	protein_coding	1.4	1.2	1.1	2.4
APOBEC3C:chr22:39019906	5.12e-07	TRUE	3_prime_UTR_variant	-	c.*1519A>G	protein_coding	43.5	45.2	51.4	51
HNRNPA3:chr2:177219923	5.17e-07	TRUE	3_prime_UTR_variant	-	c.*531A>G	protein_coding	2	2.6	3.6	3.5
BNIP3L:chr8:26412074	5.44e-07	FALSE	3_prime_UTR_variant	-	c.*1662A>G	protein_coding	0.7	1.9	0.8	0.8
TUBA1B:chr12:49128792	5.54e-07	TRUE	synonymous_variant	p.A174=	c.522A>G	protein_coding	5.5	5	3.3	1
NPEPPS:chr17:47531488	6.56e-07	FALSE	missense_variant	p.Y63C	c.188A>G	protein_coding	4.4	4.2	3.4	8.6
SPCS3:chr4:176331087	7.02e-07	TRUE	3_prime_UTR_variant	-	c.*2757A>G	protein_coding	34.4	37.7	53.8	38.6
TAOK3:chr12:118246866	7.48e-07	FALSE	intron_variant	-	c.121-1901A>G	protein_coding	92.6	92.7	88.9	97.5
SPN:chr16:29668041	7.89e-07	TRUE	3_prime_UTR_variant	-	c.*3110A>G	protein_coding	2.1	1.7	4.2	4
APOBEC3G:chr22:39087595	8.28e-07	FALSE	3_prime_UTR_variant	-	c.*174A>G	protein_coding	0.4	0.4	1.5	0.9
GCH1:chr14:54844316	8.38e-07	TRUE	intron_variant	-	c.627-173A>G	protein_coding	16.5	21.6	39.7	40.7
SPCS2P4:chr1:28096397	9.4e-07	FALSE	non_coding_transcript_exon_variant	-	n.26A>G	processed_pseudogene	40	38.2	20.7	63.2
RLIM:chrX:74583207	1.02e-06	FALSE	3_prime_UTR_variant	-	c.*8233A>G	protein_coding	5.1	4.6	1.2	13.2
HAUS6P1:chr7:53188472	1.09e-06	FALSE	non_coding_transcript_exon_variant	-	n.1085A>G	processed_pseudogene	55.9	47.6	65.3	20.5
APOL6:chr22:35660570	1.09e-06	TRUE	3_prime_UTR_variant	-	c.*974A>G	protein_coding	1.7	2.1	3.5	3.4
XRCC3:chr14:103701542	1.18e-06	FALSE	intron_variant	-	c.561+1631A>G	protein_coding	2.7	4.1	0	10.7
QTRT2:chr3:114065324	1.2e-06	FALSE	missense_variant	p.T35A	c.103A>G	protein_coding	7.9	7	8.9	0
RAB2B:chr14:21460863	1.27e-06	TRUE	3_prime_UTR_variant	-	c.*333A>G	protein_coding	3.1	7.2	3.9	4
MTCO1P40:chr17:53106271	1.28e-06	TRUE	non_coding_transcript_exon_variant	-	n.538A>G	processed_pseudogene	99.5	99.2	91.6	100
APOL1:chr22:36266887	1.28e-06	TRUE	3_prime_UTR_variant	-	c.*854A>G	protein_coding	3.3	2.7	6.2	6.2
STAM:chr10:17687454	1.28e-06	TRUE	intron_variant	-	c.298-573A>G	protein_coding	3.7	7.3	4.3	3.9
RAB2B:chr14:21460901	1.49e-06	TRUE	3_prime_UTR_variant	-	c.*295A>G	protein_coding	7	15.4	8.2	8.9
AL024498.2:chr6:10756878	1.49e-06	FALSE	intron_variant	-	c.100+7180A>G	nonsense_mediated_decay	2.8	3.1	2.2	0.5
SPN:chr16:29669967	1.54e-06	TRUE	3_prime_UTR_variant	-	c.*5036A>G	protein_coding	3.5	3.4	3.1	6.9
CCDC97:chr19:41323066	1.6e-06	TRUE	3_prime_UTR_variant	-	c.*351A>G	protein_coding	6.8	9.9	14.3	12.2
GBP4:chr1:89183712	1.75e-06	TRUE	3_prime_UTR_variant	-	c.*1542A>G	protein_coding	9.4	10	15.9	13.9
PTPRG:chr3:61742426	1.89e-06	FALSE	intron_variant	-	c.86-6452A>G	protein_coding	0.5	1.2	0.3	3.1
CASC1:chr12:25108333	1.89e-06	FALSE	3_prime_UTR_variant	-	c.*215A>G	protein_coding	0.9	0.7	0.4	3.5
RN7SKP203:chr2:76445245	1.91e-06	FALSE	non_coding_transcript_exon_variant	-	n.166A>G	misc_RNA	0.3	0.4	0.2	0.9
RAB2B:chr14:21460885	1.93e-06	TRUE	3_prime_UTR_variant	-	c.*311A>G	protein_coding	83	90	84.1	82.2
LILRB1:chr19:54631046	1.95e-06	FALSE	5_prime_UTR_variant	-	c.-28A>G	protein_coding	9.9	9.6	5.7	2
PLCG2:chr16:81930086	1.97e-06	TRUE	intron_variant	-	c.2582-1411A>G	protein_coding	2.4	1.6	2.5	7
HCK:chr20:32091998	1.98e-06	TRUE	intron_variant	-	c.1093-1865A>G	protein_coding	1	1.2	0.1	3.9
EIF2AK2:chr2:37100939	2.04e-06	TRUE	3_prime_UTR_variant	-	c.*6334A>G	protein_coding	55	56.4	67.2	64.2
STAM:chr10:17687439	2.14e-06	TRUE	intron_variant	-	c.298-588A>G	protein_coding	54.5	62.1	55.8	52.4
KIAA1586:chr6:57054609	2.14e-06	FALSE	missense_variant	p.S704G	c.2110A>G	protein_coding	3	7.1	5.2	4.7
CTSS:chr1:150732767	2.31e-06	TRUE	3_prime_UTR_variant	-	c.*279A>G	protein_coding	6.1	6.5	7.1	5.2
ADGRE3:chr19:14623284	2.33e-06	FALSE	intron_variant	-	c.1920+2208A>G	protein_coding	1.2	1.9	0	4.8
H3-5:chr12:31791354	2.44e-06	FALSE	3_prime_UTR_variant	-	c.*405A>G	protein_coding	94.9	95.5	40	96
MED25:chr19:49835107	2.52e-06	FALSE	missense_variant	p.N535S	c.1604A>G	protein_coding	1	1.2	0.6	0.2
RPL7L1:chr6:42888592	2.61e-06	TRUE	3_prime_UTR_variant	-	c.*2128A>G	protein_coding	9.6	9.9	14.1	14.8
TNFSF12:chr17:7557880	2.61e-06	FALSE	3_prime_UTR_variant	-	c.*530A>G	protein_coding	0.4	0.4	0.2	2.1
AC245297.3:chr1:149181680	2.68e-06	FALSE	non_coding_transcript_exon_variant	-	n.1279A>G	lncRNA	27.6	32.1	19	3.2
TROAP:chr12:49325336	2.7e-06	TRUE	intron_variant	-	c.338-165A>G	protein_coding	23.7	36.5	24.5	22.3
CASP5:chr11:104998978	2.7e-06	FALSE	missense_variant	p.I348V	c.1042A>G	protein_coding	12.8	11	2.1	0.8
TROAP:chr12:49324278	2.73e-06	TRUE	intron_variant	-	c.337+241A>G	protein_coding	5.9	10.4	5.6	5.5
RNF41:chr12:56203187	2.8e-06	TRUE	3_prime_UTR_variant	-	c.*3260A>G	protein_coding	17	17.2	9.8	38.9
DACH1:chr13:71675505	2.81e-06	FALSE	intron_variant	-	c.964+6290A>G	protein_coding	10	7.9	0	20
YOD1:chr1:207048536	2.86e-06	FALSE	3_prime_UTR_variant	-	c.*484A>G	protein_coding	6.1	6.6	4.1	1.8
ZNF813:chr19:53479376	2.95e-06	FALSE	intron_variant	-	c.-73-4374A>G	protein_coding	71.5	65.7	73.2	0
METTL7A:chr12:50930843	3.17e-06	TRUE	3_prime_UTR_variant	-	c.*693A>G	protein_coding	6.9	9.3	12.9	11.3
AHNAK:chr11:62529327	3.34e-06	FALSE	missense_variant	p.D1697G	c.5090A>G	protein_coding	1.1	1.2	0.8	0.2
TMEM123:chr11:102396929	3.83e-06	FALSE	3_prime_UTR_variant	-	c.*1938A>G	protein_coding	0.7	0.7	2.1	1.9
AOAH:chr7:36538152	3.87e-06	TRUE	intron_variant	-	c.1306+2167A>G	protein_coding	7.6	10.3	5.5	18.8
PDXDC2P-NPIPB14P:chr16:70042379	3.91e-06	FALSE	non_coding_transcript_exon_variant	-	n.305A>G	lncRNA	14.5	15	3.8	2.3
APOL6:chr22:35660574	4.04e-06	TRUE	3_prime_UTR_variant	-	c.*978A>G	protein_coding	0.9	1	2	1.7
ZNF547:chr19:57365052	4.42e-06	FALSE	intron_variant	-	c.-13+1349A>G	protein_coding	3	1	1.1	7.4
OAS3:chr12:112971006	4.86e-06	TRUE	3_prime_UTR_variant	-	c.*1033A>G	protein_coding	3.1	3.2	6.4	6
TAF8:chr6:42080576	4.86e-06	TRUE	3_prime_UTR_variant	-	c.*3031A>G	protein_coding	1	1.5	0.6	5.4
APOL6:chr22:35660703	5.32e-06	TRUE	3_prime_UTR_variant	-	c.*1107A>G	protein_coding	4.1	4	5.9	7.2
HEMGN:chr9:97927164	5.43e-06	FALSE	3_prime_UTR_variant	-	c.*220A>G	protein_coding	0.3	0.4	0.3	1.1
EIF2AK2:chr2:37100870	5.5e-06	TRUE	3_prime_UTR_variant	-	c.*6403A>G	protein_coding	46.1	46.4	55.7	55.1
CTSS:chr1:150731936	5.8e-06	TRUE	3_prime_UTR_variant	-	c.*1110A>G	protein_coding	18.7	18.7	22.2	20.4
YIPF2:chr19:10923068	5.98e-06	TRUE	3_prime_UTR_variant	-	c.*126A>G	protein_coding	1.1	0.9	0.7	3.4
STAM:chr10:17687430	6.06e-06	TRUE	intron_variant	-	c.298-597A>G	protein_coding	4.8	7.4	5.5	3.6
IFITM1:chr11:314630	6.19e-06	FALSE	intron_variant	-	c.186+274A>G	protein_coding	5.6	5.9	2.8	1
NBPF8:chr1:120461384	6.42e-06	FALSE	non_coding_transcript_exon_variant	-	n.3496A>G	processed_transcript	4.9	7.1	3.1	19.6
ABTB1:chr3:127678940	6.65e-06	FALSE	intron_variant	-	c.1030-1045A>G	protein_coding	15	16	23.9	22.3
TROAP:chr12:49324627	7.17e-06	TRUE	intron_variant	-	c.337+590A>G	protein_coding	10.8	21.5	11.5	9.7
TROAP:chr12:49324601	7.55e-06	TRUE	intron_variant	-	c.337+564A>G	protein_coding	28.3	42.7	32.7	29.7
AC133919.2:chr16:90147877	7.77e-06	FALSE	intron_variant,non_coding_transcript_variant	-	n.235+20114A>G	lncRNA	4.6	4.3	0	15
NFAM1:chr22:42380409	8.68e-06	FALSE	3_prime_UTR_variant	-	c.*4752A>G	protein_coding	0.2	0.4	0.1	1
GMFG:chr19:39331960	8.79e-06	TRUE	intron_variant	-	c.200+1117A>G	protein_coding	3.7	4	13.6	5.3
EEF1A1P5:chr9:133019628	1.01e-05	FALSE	non_coding_transcript_exon_variant	-	n.143A>G	processed_pseudogene	0.8	0.9	0.7	0.3
AQR:chr15:34943181	1.01e-05	FALSE	intron_variant	-	c.472-1101A>G	protein_coding	80.3	83.8	13.3	85.7
METTL2A:chr17:62449274	1.09e-05	TRUE	3_prime_UTR_variant	-	c.*545A>G	protein_coding	13.3	6.2	6.4	22.6
AC019117.3:chr7:17345263	1.09e-05	TRUE	intron_variant	-	c.2373+5035A>G	protein_coding	29.3	28.1	40.7	39.2
NBPF11:chr1:148146522	1.13e-05	FALSE	intron_variant	-	c.-548-2836A>G	protein_coding	64.5	76.6	45.7	87.6
NAMPTP1:chr10:36523202	1.19e-05	FALSE	non_coding_transcript_exon_variant	-	n.1033A>G	processed_pseudogene	0.5	0.6	0.8	0.1
TROAP:chr12:49324275	1.21e-05	TRUE	intron_variant	-	c.337+238A>G	protein_coding	29.7	39.3	28.7	28.5
GNAS:chr20:58891800	1.23e-05	TRUE	intron_variant	-	c.2069-3812A>G	protein_coding	1.3	1.4	0.3	0.2
NAMPT:chr7:106250986	1.26e-05	FALSE	3_prime_UTR_variant	-	c.*97A>G	protein_coding	0.8	1.1	1.4	1.4
STAM:chr10:17687367	1.29e-05	TRUE	intron_variant	-	c.298-660A>G	protein_coding	4.6	7	5.5	4
RAB2B:chr14:21460855	1.29e-05	TRUE	3_prime_UTR_variant	-	c.*341A>G	protein_coding	18.1	28	19	19.1
METTL7A:chr12:50930684	1.29e-05	TRUE	3_prime_UTR_variant	-	c.*534A>G	protein_coding	29	30.8	40.7	37.2
VHL:chr3:10151674	1.34e-05	TRUE	3_prime_UTR_variant	-	c.*1709A>G	protein_coding	12.9	13.6	18.7	17.3
SFT2D2:chr1:168244413	1.34e-05	TRUE	3_prime_UTR_variant	-	c.*1873A>G	protein_coding	1.5	1.1	0.7	3.6
FAM126B:chr2:201064018	1.36e-05	FALSE	intron_variant	-	c.-129+7592A>G	protein_coding	20.3	18.2	10.1	39
PARG:chr10:49933779	1.4e-05	FALSE	synonymous_variant	p.T223=	c.669A>G	protein_coding	0.4	0.3	0	1.2
MMP25:chr16:3049021	1.43e-05	TRUE	intron_variant	-	c.233-988A>G	protein_coding	0.9	0.8	0.6	2.4
QTRT2:chr3:114065322	1.61e-05	FALSE	missense_variant	p.K34R	c.101A>G	protein_coding	8.2	7.3	8.5	0
GSR:chr8:30678499	1.61e-05	TRUE	3_prime_UTR_variant	-	c.*1021A>G	protein_coding	32.5	29.3	40.8	38.2
APOL6:chr22:35660597	1.65e-05	TRUE	3_prime_UTR_variant	-	c.*1001A>G	protein_coding	1.8	2.5	3.4	3.5
RPL14:chr3:40462023	1.67e-05	FALSE	missense_variant	p.K147E	c.439A>G	protein_coding	8.2	8.5	11.2	2.9
SNCA:chr4:89725481	1.72e-05	FALSE	3_prime_UTR_variant	-	c.*1147A>G	protein_coding	0.9	2.3	0.7	0.6
GBP4:chr1:89182753	1.85e-05	TRUE	3_prime_UTR_variant	-	c.*2501A>G	protein_coding	1.2	2.1	4.4	4.1
FTH1P8:chrX:148052309	1.91e-05	FALSE	non_coding_transcript_exon_variant	-	n.77A>G	processed_pseudogene	1.3	1	1.8	0.1
TBXAS1:chr7:139922336	1.93e-05	TRUE	intron_variant	-	c.336+11015A>G	protein_coding	6.2	4.9	2.3	13.4
SLC25A37:chr8:23543172	2.03e-05	TRUE	intron_variant	-	c.210+13960A>G	protein_coding	0.6	1.3	0.5	0.4
LYN:chr8:55906554	2.09e-05	TRUE	intron_variant	-	c.-6+26451A>G	protein_coding	4.9	6.5	5.3	14.5
APOBEC3C:chr22:39019867	2.15e-05	TRUE	3_prime_UTR_variant	-	c.*1480A>G	protein_coding	22.4	24.1	29.9	27.3
FBRS:chr16:30665651	2.2e-05	FALSE	missense_variant	p.E573G	c.1718A>G	protein_coding	1.9	1.8	2.8	1
CCDC186:chr10:114121812	2.31e-05	TRUE	3_prime_UTR_variant	-	c.*3331A>G	protein_coding	0.8	1.1	0.2	4
APOL6:chr22:35660344	2.31e-05	TRUE	3_prime_UTR_variant	-	c.*748A>G	protein_coding	1.1	1.1	2.3	2.2
TROAP:chr12:49324261	2.32e-05	FALSE	intron_variant	-	c.337+224A>G	protein_coding	1.1	2.8	0.5	0.9
CCR5:chr3:46375781	2.42e-05	TRUE	3_prime_UTR_variant	-	c.*1820A>G	protein_coding	36.7	35	43.9	43.3
RN7SL151P:chr9:21699515	2.48e-05	FALSE	non_coding_transcript_exon_variant	-	n.202A>G	misc_RNA	99.2	98.3	98.1	80
GSR:chr8:30678498	2.53e-05	TRUE	3_prime_UTR_variant	-	c.*1022A>G	protein_coding	25.3	26.1	35.8	29.4
CAPS:chr19:5916143	2.81e-05	FALSE	3_prime_UTR_variant	-	c.*821A>G	protein_coding	5.4	7.1	0	12.7
GBP1:chr1:89059352	2.97e-05	FALSE	missense_variant	p.I131M	c.393A>G	protein_coding	2	1.4	0.6	0.3
COA1:chr7:43641315	3.1e-05	FALSE	intron_variant	-	c.265-666A>G	protein_coding	1.9	3.5	0	6.9
PSENEN:chr19:35746748	3.19e-05	FALSE	missense_variant	p.I69M	c.207A>G	protein_coding	2.3	2.8	3.9	4.6
CTSS:chr1:150732175	3.47e-05	TRUE	3_prime_UTR_variant	-	c.*871A>G	protein_coding	1.5	1.6	2.2	2.2
E2F3:chr6:20421823	3.52e-05	FALSE	intron_variant	-	c.393+19198A>G	protein_coding	0.7	0.6	0.7	0.3
STAM:chr10:17686660	3.54e-05	TRUE	intron_variant	-	c.298-1367A>G	protein_coding	20.9	34.1	26.2	20.4
TLR6:chr4:38827862	3.55e-05	FALSE	missense_variant	p.R538G	c.1612A>G	protein_coding	19	19	14.5	9.1
CTSS:chr1:150732876	3.58e-05	TRUE	3_prime_UTR_variant	-	c.*170A>G	protein_coding	0.5	0.6	0.5	1
EIF2AK2:chr2:37100559	3.72e-05	TRUE	3_prime_UTR_variant	-	c.*6714A>G	protein_coding	64.5	63.7	72.5	74.4
OXR1:chr8:106697789	3.78e-05	FALSE	intron_variant	-	c.678+4912A>G	protein_coding	61.1	63.5	30.7	71.5
NME7:chr1:169153877	4.1e-05	TRUE	intron_variant	-	c.1098+15570A>G	protein_coding	0.6	0.8	0.5	2.7
CTSS:chr1:150732788	4.37e-05	TRUE	3_prime_UTR_variant	-	c.*258A>G	protein_coding	1.7	1.6	2.3	1.8
RNF213:chr17:80336910	4.51e-05	TRUE	intron_variant	-	c.4527+532A>G	protein_coding	1.7	2.4	0.9	5.8
POLR2J:chr7:102478860	4.57e-05	FALSE	start_lost	p.M1V	c.1A>G	protein_coding	0.7	0.8	0.4	0
PSMB2:chr1:35602076	4.57e-05	TRUE	3_prime_UTR_variant	-	c.*1191A>G	protein_coding	17.5	17	29.2	31.2
IFIT1B:chr10:89383428	4.58e-05	FALSE	missense_variant	p.I39V	c.115A>G	protein_coding	0.8	1.4	3	1.8
PLCG2:chr16:81962051	4.95e-05	FALSE	3_prime_UTR_variant	-	c.*4053A>G	protein_coding	2.4	2.6	3.2	0.6
TMEM170A:chr16:75445412	5.14e-05	TRUE	3_prime_UTR_variant	-	c.*2146A>G	protein_coding	4.3	4.2	1.3	8.3
ARPC2:chr2:218236404	5.2e-05	TRUE	intron_variant	-	c.268+2007A>G	protein_coding	22.6	28.4	33.7	16.6
NIBAN1:chr1:184793542	5.24e-05	TRUE	3_prime_UTR_variant	-	c.*1435A>G	protein_coding	24.2	24.2	24.7	18.7
PLEC:chr8:143921220	5.26e-05	FALSE	synonymous_variant	p.L3004=	c.9012A>G	protein_coding	5	4.2	3.6	0.4
ZSWIM6:chr5:61375503	5.32e-05	FALSE	intron_variant	-	c.676+42555A>G	protein_coding	5.9	5.4	1.4	13.8
LILRB2:chr19:54275975	5.32e-05	FALSE	synonymous_variant	p.E542=	c.1626A>G	protein_coding	3.1	3.8	2.4	0.8
LRP10:chr14:22877684	5.56e-05	FALSE	3_prime_UTR_variant	-	c.*157A>G	protein_coding	4.8	5.7	6.4	6.5
PMS2P3:chr7:75525926	5.66e-05	FALSE	non_coding_transcript_exon_variant	-	n.597A>G	processed_transcript	11.5	11.8	7.6	4
NAMPTP1:chr10:36523204	6.06e-05	FALSE	non_coding_transcript_exon_variant	-	n.1031A>G	processed_pseudogene	0.6	0.6	0.8	0.2
DNMT1:chr19:10160407	6.17e-05	FALSE	synonymous_variant	p.R340=	c.1020A>G	protein_coding	4.2	4	5.5	2.1
PLXND1:chr3:129591561	6.7e-05	FALSE	intron_variant	-	c.1312-2034A>G	protein_coding	97.2	98	98.6	91.2
IFIT1B:chr10:89383934	6.86e-05	FALSE	synonymous_variant	p.K207=	c.621A>G	protein_coding	0.9	1.4	2.9	0.9
GBP4:chr1:89183644	6.86e-05	TRUE	3_prime_UTR_variant	-	c.*1610A>G	protein_coding	11.1	11	15.9	17.8
FRG1CP:chr20:28583044	7.34e-05	FALSE	intron_variant,non_coding_transcript_variant	-	n.793+3255A>G	processed_transcript	12.5	13.1	6.9	3
NLRC5:chr16:57034484	7.64e-05	TRUE	intron_variant	-	c.2627+233A>G	protein_coding	6.5	6.5	11.7	15.4
GSR:chr8:30678561	7.71e-05	TRUE	3_prime_UTR_variant	-	c.*959A>G	protein_coding	31.4	31.1	41.9	36.3
MYO1F:chr19:8563514	8.9e-05	TRUE	intron_variant	-	c.4-7718A>G	protein_coding	1.5	1.1	1.1	4.9
TLR1:chr4:38797454	9.07e-05	FALSE	missense_variant	p.I460V	c.1378A>G	protein_coding	0.8	0.8	0.4	0.1
LRRFIP1P1:chr3:179259511	9.14e-05	FALSE	non_coding_transcript_exon_variant	-	n.1763A>G	processed_pseudogene	75.6	62.7	0	80.5
CTSS:chr1:150731301	9.24e-05	TRUE	3_prime_UTR_variant	-	c.*1745A>G	protein_coding	15.7	13.1	20.4	19.9
HNRNPA1L2:chr13:52642712	9.29e-05	FALSE	missense_variant	p.T74A	c.220A>G	protein_coding	17.4	14.9	2.1	20.5
CFLAR:chr2:201164112	9.97e-05	TRUE	3_prime_UTR_variant	-	c.*139A>G	protein_coding	8.7	9.4	10.7	7.8
RNF157:chr17:76226997	0.000100277	FALSE	intron_variant	-	c.88+13156A>G	protein_coding	82.8	83.4	82.4	27.3
CCDC144B:chr17:18573062	0.000106986	FALSE	intron_variant,non_coding_transcript_variant	-	n.3532+6595A>G	processed_transcript	80.8	78.9	60.9	87.3
CDK11A:chr1:1719362	0.000106991	TRUE	synonymous_variant	p.E107=	c.321A>G	protein_coding	2.3	2.7	2.1	0.9
ERAP1:chr5:96774678	0.000107244	TRUE	intron_variant	-	c.2818+1726A>G	protein_coding	0.2	0.4	0.1	1.1
EIF2AK2:chr2:37100899	0.000107244	TRUE	3_prime_UTR_variant	-	c.*6374A>G	protein_coding	9.7	8.9	14	10.7
CFLAR:chr2:201164105	0.000108358	TRUE	3_prime_UTR_variant	-	c.*132A>G	protein_coding	7.9	7.9	8.7	5.9
NME7:chr1:169153876	0.000110037	TRUE	intron_variant	-	c.1098+15571A>G	protein_coding	1.1	0.9	0.4	3.1
STAM:chr10:17686454	0.000110228	TRUE	intron_variant	-	c.297+1527A>G	protein_coding	17.9	24.9	18.7	15.2
EEF1A1P5:chr9:133020535	0.000113339	FALSE	non_coding_transcript_exon_variant	-	n.1050A>G	processed_pseudogene	0.8	0.5	0.9	0.1
GM2A:chr5:151268178	0.000115321	TRUE	3_prime_UTR_variant	-	c.*727A>G	protein_coding	6.3	6.5	13.1	11.2
RPL14:chr3:40462029	0.000115321	FALSE	missense_variant	p.T149A	c.445A>G	protein_coding	10.8	10.3	13.5	4.2
MYO1F:chr19:8563506	0.000116415	TRUE	intron_variant	-	c.4-7710A>G	protein_coding	1.6	1.4	0.7	5.3
NCF1B:chr7:73230199	0.000116415	FALSE	non_coding_transcript_exon_variant	-	n.847A>G	processed_transcript	3.8	3.7	1.2	0.7
RLIM:chrX:74583135	0.000116664	FALSE	3_prime_UTR_variant	-	c.*8305A>G	protein_coding	16.8	15	8.5	22.3
AC092490.1:chr12:8795736	0.00012549	FALSE	non_coding_transcript_exon_variant	-	n.1919A>G	lncRNA	0.5	1	1.3	4.4
AC245297.3:chr1:149181087	0.000126025	FALSE	non_coding_transcript_exon_variant	-	n.686A>G	lncRNA	57.5	61.4	49.9	18.2
BCL11B:chr14:99219043	0.000131557	TRUE	intron_variant	-	c.640+12302A>G	protein_coding	4	2.3	1.2	9
POM121:chr7:72947831	0.000131588	FALSE	intron_variant	-	c.2858-497A>G	protein_coding	14.5	13.7	12.2	2.4
RASSF1:chr3:50333569	0.000133449	TRUE	intron_variant	-	c.370-1415A>G	protein_coding	11.9	12.6	12.1	26.1
CTSS:chr1:150731240	0.000133838	TRUE	3_prime_UTR_variant	-	c.*1806A>G	protein_coding	31.9	29.2	40.6	37.6
EIF2AK2:chr2:37100447	0.000134499	TRUE	3_prime_UTR_variant	-	c.*6826A>G	protein_coding	23.2	23.6	28.5	26.9
EIF2AK2:chr2:37100426	0.000140695	TRUE	3_prime_UTR_variant	-	c.*6847A>G	protein_coding	3.4	3.6	5.3	6
MOV10:chr1:112699116	0.000140695	TRUE	intron_variant	-	c.2583+327A>G	protein_coding	24.8	31.6	51.3	47.8
RNF149:chr2:101285019	0.000143829	TRUE	intron_variant	-	c.960+1062A>G	protein_coding	1.5	1.4	0.8	3.6
GNL3L:chrX:54563341	0.000145898	TRUE	3_prime_UTR_variant	-	c.*2739A>G	protein_coding	23	23.4	27.1	28.4
PTENP1:chr9:33676404	0.000149414	TRUE	non_coding_transcript_exon_variant	-	n.1096A>G	processed_transcript	82.3	85.3	72.4	96.1
H3C13:chr1:149813610	0.000151872	FALSE	synonymous_variant	p.K24=	c.72A>G	protein_coding	2.6	4.3	1.9	0.7
APOL6:chr22:35659976	0.000154043	TRUE	3_prime_UTR_variant	-	c.*380A>G	protein_coding	4.3	4.7	7	8.4
STAM:chr10:17686430	0.000154043	TRUE	intron_variant	-	c.297+1503A>G	protein_coding	14.7	23.3	17.6	17.1
NDUFC2:chr11:78068542	0.000160123	TRUE	3_prime_UTR_variant	-	c.*1445A>G	protein_coding	13.8	14.9	28.1	24.3
NIBAN1:chr1:184791989	0.000160253	TRUE	3_prime_UTR_variant	-	c.*2988A>G	protein_coding	61.2	61.9	62.3	55.8
TUBA1A:chr12:49185163	0.000173321	FALSE	synonymous_variant	p.K401=	c.1203A>G	protein_coding	2.1	2.3	1.7	0.9
GPATCH8:chr17:44463184	0.000178578	TRUE	intron_variant	-	c.193+1288A>G	protein_coding	1.1	0.9	0.3	3.8
SIRPB1:chr20:1571777	0.000180987	FALSE	missense_variant	p.I232V	c.694A>G	protein_coding	2.1	2.1	0.9	0.2
IFITM1:chr11:315032	0.000184979	FALSE	synonymous_variant	p.G99=	c.297A>G	protein_coding	1	1	0.4	0.2
MOV10:chr1:112699117	0.00018594	TRUE	intron_variant	-	c.2583+328A>G	protein_coding	6.2	12.7	23.3	17.3
NIBAN1:chr1:184792136	0.000200534	TRUE	3_prime_UTR_variant	-	c.*2841A>G	protein_coding	22.3	22.9	24.4	20.2
TROAP:chr12:49324287	0.000209461	TRUE	intron_variant	-	c.337+250A>G	protein_coding	6.1	9.8	4.6	5.8
LINC00937:chr12:8390308	0.000216893	FALSE	non_coding_transcript_exon_variant	-	n.1043A>G	lncRNA	8.4	5.8	3.5	1.1
STAM:chr10:17686446	0.000224749	TRUE	intron_variant	-	c.297+1519A>G	protein_coding	48.1	55.4	45.2	48.6
EIF2AK2:chr2:37100446	0.000227945	TRUE	3_prime_UTR_variant	-	c.*6827A>G	protein_coding	11.3	10	14.4	14.6
TAF8:chr6:42078152	0.000227945	TRUE	3_prime_UTR_variant	-	c.*607A>G	protein_coding	5.3	6.3	11.1	8.6
ZNF213:chr16:3142546	0.000227945	TRUE	3_prime_UTR_variant	-	c.*1199A>G	protein_coding	51.9	64.8	68	28.3
SRGN:chr10:69092771	0.000233028	TRUE	intron_variant	-	c.80-4313A>G	protein_coding	6.4	5.8	3.9	0.2
FLVCR2:chr14:75595888	0.000233414	FALSE	intron_variant	-	c.669+16247A>G	protein_coding	94.6	90.3	80.5	82.1
HNRNPA1L2:chr13:52643391	0.000236157	FALSE	missense_variant	p.Q300R	c.899A>G	protein_coding	33.8	34.9	30	42.9
PAFAH1B1:chr17:2672223	0.000246919	TRUE	intron_variant	-	c.569-432A>G	protein_coding	78	92.9	72.6	59.6
TUBA1C:chr12:49272885	0.000248024	FALSE	synonymous_variant	p.K406=	c.1218A>G	protein_coding	0.8	0.8	0.3	2.5
STAM:chr10:17687383	0.000249935	TRUE	intron_variant	-	c.298-644A>G	protein_coding	3.3	4.7	4.1	2.7
APOL6:chr22:35659964	0.000260178	TRUE	3_prime_UTR_variant	-	c.*368A>G	protein_coding	5.1	7.5	9.1	11.6
BTN3A2:chr6:26376238	0.000263583	TRUE	3_prime_UTR_variant	-	c.*476A>G	protein_coding	0.8	1.1	0.6	2.6
MMACHC:chr1:45511229	0.000276559	FALSE	3_prime_UTR_variant	-	c.*2014A>G	protein_coding	0.2	0.2	0.1	0.8
CARD16:chr11:105044412	0.000277797	FALSE	missense_variant	p.E85G	c.254A>G	protein_coding	0.8	0.9	0.5	0.3
IFIT1B:chr10:89383937	0.000282467	FALSE	synonymous_variant	p.R208=	c.624A>G	protein_coding	0.9	1.3	2.8	1
FRG1:chr4:189957425	0.000293092	FALSE	missense_variant	p.S154G	c.460A>G	protein_coding	7	6.3	4	2
EIF2AK2:chr2:37100522	0.000304943	TRUE	3_prime_UTR_variant	-	c.*6751A>G	protein_coding	22.9	18.5	25.5	27
DTX2P1-UPK3BP1-PMS2P11:chr7:76981155	0.000318264	FALSE	non_coding_transcript_exon_variant	-	n.1164A>G	lncRNA	11.2	11.3	5.9	2.5
STK4:chr20:45078479	0.000321334	TRUE	3_prime_UTR_variant	-	c.*3303A>G	protein_coding	4.1	4.4	6.1	6.1
PILRB:chr7:100352738	0.000328405	FALSE	5_prime_UTR_variant	-	c.-582A>G	protein_coding	6.1	5.4	4.3	0.8
GTF2I:chr7:74753919	0.000338362	FALSE	synonymous_variant	p.V905=	c.2715A>G	protein_coding	36.4	39.6	0.4	79.8
UBAC2:chr13:99205758	0.00034697	FALSE	intron_variant	-	c.31+4819A>G	protein_coding	71.3	73.3	56.2	65.6
LBH:chr2:30257805	0.000352282	FALSE	3_prime_UTR_variant	-	c.*184A>G	protein_coding	2.2	2.5	3.1	0.8
SMIM14:chr4:39549520	0.000367	TRUE	3_prime_UTR_variant	-	c.*2606A>G	protein_coding	25	26.3	39.3	42
SHLD2P3:chr10:47707105	0.000370139	FALSE	intron_variant,non_coding_transcript_variant	-	n.1632-3116A>G	unprocessed_pseudogene	93.1	85.2	0	86.6
BTN2A2:chr6:26393395	0.000404016	FALSE	3_prime_UTR_variant	-	c.*428A>G	protein_coding	8.3	7.2	3.7	3.3
WASH9P:chr1:186365	0.000411312	FALSE	non_coding_transcript_exon_variant	-	n.1146A>G	unprocessed_pseudogene	2.6	3.2	3.2	10.2
RANBP2:chr2:108767551	0.000413091	FALSE	missense_variant	p.K2338E	c.7012A>G	protein_coding	3.7	3.9	3.1	1
EIF2AK2:chr2:37100869	0.000413857	TRUE	3_prime_UTR_variant	-	c.*6404A>G	protein_coding	16.4	16.9	23.6	20.7
EIF2AK2:chr2:37100534	0.000413857	TRUE	3_prime_UTR_variant	-	c.*6739A>G	protein_coding	22.5	24.2	28.8	30.2
CFLAR:chr2:201164088	0.000419405	TRUE	3_prime_UTR_variant	-	c.*115A>G	protein_coding	13.6	14.1	15.4	11.3
TUBA1B:chr12:49128306	0.000440243	FALSE	synonymous_variant	p.K336=	c.1008A>G	protein_coding	3.2	2.8	1.6	1.2
SHISA5:chr3:48468744	0.000446104	FALSE	3_prime_UTR_variant	-	c.*363A>G	protein_coding	2	2.1	3.3	2.7
APOL1:chr22:36266135	0.000446104	TRUE	3_prime_UTR_variant	-	c.*102A>G	protein_coding	5.3	4.7	9.1	11.4
TMEM185B:chr2:120219515	0.000446709	TRUE	3_prime_UTR_variant	-	c.*2409A>G	protein_coding	4	5.4	13.3	9.4
SP110:chr2:230167170	0.000485638	TRUE	3_prime_UTR_variant	-	c.*1954A>G	protein_coding	36.5	37	35.9	28.1
SIRPB1:chr20:1571786	0.000486698	FALSE	missense_variant	p.I229V	c.685A>G	protein_coding	2	2.3	1	0.4
SPN:chr16:29668699	0.00050474	TRUE	3_prime_UTR_variant	-	c.*3768A>G	protein_coding	2.9	2.9	4.4	6.6
LINC-PINT:chr7:130945233	0.000542448	TRUE	non_coding_transcript_exon_variant	-	n.2439A>G	lncRNA	25	28.5	37.6	31.9
TROAP:chr12:49324633	0.000555276	TRUE	intron_variant	-	c.337+596A>G	protein_coding	9.4	17.7	9.4	8.2
ADGRE3:chr19:14641426	0.00056011	FALSE	missense_variant	p.E414G	c.1241A>G	protein_coding	2.7	3	2.8	0.7
GBP4:chr1:89183631	0.000561727	TRUE	3_prime_UTR_variant	-	c.*1623A>G	protein_coding	2.8	3.9	5.7	6.1
OGA:chr10:101810963	0.000574887	TRUE	intron_variant	-	c.350-649A>G	protein_coding	7.2	8	12.9	7.7
APAF1:chr12:98645677	0.000577605	FALSE	5_prime_UTR_variant	-	c.-200A>G	protein_coding	0.5	0.3	0.6	1.7
AL022318.4:chr22:39033161	0.000601652	TRUE	3_prime_UTR_variant	-	c.*845A>G	protein_coding	25.7	25.4	29.7	34
SDHAP1:chr3:195974456	0.000639698	FALSE	non_coding_transcript_exon_variant	-	n.1498A>G	processed_transcript	1.2	0.8	0.2	3.3
SPN:chr16:29668713	0.000641265	TRUE	3_prime_UTR_variant	-	c.*3782A>G	protein_coding	26.3	25.3	31.8	35
RAB3D:chr19:11323545	0.000641265	TRUE	3_prime_UTR_variant	-	c.*1853A>G	protein_coding	1.4	1.5	0.6	0.4
HCAR2:chr12:122701384	0.00069181	FALSE	3_prime_UTR_variant	-	c.*808A>G	protein_coding	6.1	5.9	4.2	1.4
AC018755.2:chr19:51629415	0.000691872	FALSE	missense_variant	p.M215V	c.643A>G	protein_coding	3.4	3.5	2.2	0.9
CTSS:chr1:150731007	0.000695662	FALSE	3_prime_UTR_variant	-	c.*2039A>G	protein_coding	3.3	3.9	4.7	5.4
ATXN3:chr14:92060478	0.00070262	TRUE	3_prime_UTR_variant	-	c.*3842A>G	protein_coding	4	3.7	3.8	8.7
ANKRD28:chr3:15674064	0.000719887	TRUE	intron_variant	-	c.2875+1834A>G	protein_coding	93.6	92.6	95.9	87
ST6GALNAC2:chr17:76582386	0.000757016	FALSE	intron_variant	-	c.125+3298A>G	protein_coding	46.3	53.1	59	12.4
IFIT1B:chr10:89383933	0.000764467	FALSE	missense_variant	p.K207R	c.620A>G	protein_coding	0.9	1.4	2.6	1.2
RPL21P75:chr7:20003161	0.000764639	FALSE	non_coding_transcript_exon_variant	-	n.397A>G	processed_pseudogene	80.7	77.9	NA	97.5
SPN:chr16:29667759	0.000781404	TRUE	3_prime_UTR_variant	-	c.*2828A>G	protein_coding	5.5	6.8	8.8	9.4
GM2A:chr5:151268180	0.000789797	TRUE	3_prime_UTR_variant	-	c.*729A>G	protein_coding	1.9	2.6	2.9	6.4
IGHV3-48:chr14:106538281	0.000803977	TRUE	5_prime_UTR_variant	-	c.-16A>G	IG_V_gene	14.2	15.3	12.5	4.3
GYPE:chr4:143875465	0.000803977	FALSE	intron_variant	-	c.*9+1281A>G	protein_coding	35.3	33.7	27.2	16.1
DTX3L:chr3:122573487	0.000817489	TRUE	3_prime_UTR_variant	-	c.*1740A>G	protein_coding	5.2	5.5	7.2	8.4
RLIM:chrX:74583188	0.000841361	FALSE	3_prime_UTR_variant	-	c.*8252A>G	protein_coding	7	6.4	3.2	14.4
STAM:chr10:17686332	0.000852239	FALSE	intron_variant	-	c.297+1405A>G	protein_coding	1.1	2	1.2	1
STAM:chr10:17686255	0.000880415	FALSE	intron_variant	-	c.297+1328A>G	protein_coding	0.6	1.4	0.7	0.6
SPN:chr16:29668700	0.00089102	TRUE	3_prime_UTR_variant	-	c.*3769A>G	protein_coding	10.7	12.7	15.3	18.1
AC127502.1:chr15:30484647	0.000905036	FALSE	non_coding_transcript_exon_variant	-	n.1460A>G	transcribed_unprocessed_pseudogene	2.7	3.1	2	6.1
TROAP:chr12:49324626	0.000926563	TRUE	intron_variant	-	c.337+589A>G	protein_coding	11.7	20.4	10.2	9.6
MX2:chr21:41377808	0.000953498	FALSE	missense_variant	p.Y90C	c.269A>G	protein_coding	0.7	0.6	0.9	1.7
CTSS:chr1:150731972	0.000953498	TRUE	3_prime_UTR_variant	-	c.*1074A>G	protein_coding	10	10.1	11.4	12.1
SPN:chr16:29668710	0.000967908	TRUE	3_prime_UTR_variant	-	c.*3779A>G	protein_coding	28.9	27.9	36.4	38.1
LINC-PINT:chr7:130945280	0.00101083	TRUE	non_coding_transcript_exon_variant	-	n.2392A>G	lncRNA	8	8.1	16.6	9.7
PPCDC:chr15:75048066	0.00102103	TRUE	intron_variant	-	c.361-487A>G	protein_coding	15.5	18.9	27.5	23.4
GLS:chr2:190961707	0.00109056	FALSE	intron_variant	-	c.1854-1123A>G	protein_coding	0.7	1.4	0.4	3.7
NCF1B:chr7:73229611	0.00112176	FALSE	non_coding_transcript_exon_variant	-	n.259A>G	processed_transcript	2.6	2.9	1.3	2.9
F11R:chr1:160998145	0.00113542	TRUE	3_prime_UTR_variant	-	c.*726A>G	protein_coding	1.6	0.5	4.8	2.8
FRS2:chr12:69516478	0.00113542	FALSE	intron_variant	-	c.-121-45702A>G	protein_coding	4.3	4.6	12.4	26.9
GIMAP1:chr7:150720109	0.00113542	FALSE	synonymous_variant	p.R35=	c.105A>G	protein_coding	2	1.6	1.2	2.8
GOLGA3:chr12:132825850	0.0011475	FALSE	intron_variant	-	c.-184+2477A>G	protein_coding	0.2	0.8	1.6	0.4
NCOA4:chr10:46010265	0.00115359	FALSE	synonymous_variant	p.L568=	c.1704A>G	protein_coding	0.9	1.3	1.1	1
FOXO3B:chr17:18671656	0.00115863	FALSE	3_prime_UTR_variant	-	c.*653A>G	protein_coding	32.5	35.2	16.4	63.1
F11R:chr1:160998066	0.00120473	TRUE	3_prime_UTR_variant	-	c.*805A>G	protein_coding	29.5	27	35.4	22
CTSS:chr1:150731276	0.00121186	TRUE	3_prime_UTR_variant	-	c.*1770A>G	protein_coding	63.2	65.4	73.7	67.2
DPEP2:chr16:67991368	0.00122626	TRUE	intron_variant	-	c.663-184A>G	protein_coding	1.4	3	1.1	5.2
NBPF8:chr1:120466036	0.00123457	FALSE	non_coding_transcript_exon_variant	-	n.4156A>G	processed_transcript	1.1	0.4	1	4
NIBAN1:chr1:184792159	0.00123457	TRUE	3_prime_UTR_variant	-	c.*2818A>G	protein_coding	14	14.3	15.8	12.9
NME7:chr1:169153875	0.00123457	TRUE	intron_variant	-	c.1098+15572A>G	protein_coding	0.8	1.1	0.8	3.3
MED13L:chr12:116119586	0.00126706	TRUE	intron_variant	-	c.311-8074A>G	protein_coding	8.7	15.2	9.2	6.5
SMIM14:chr4:39548437	0.00128593	TRUE	3_prime_UTR_variant	-	c.*3689A>G	protein_coding	4.2	5.4	7.5	7
EIF2AK2:chr2:37103895	0.00128593	TRUE	3_prime_UTR_variant	-	c.*3378A>G	protein_coding	36.4	39.7	45.3	44.6
SMIM14:chr4:39548393	0.00133858	TRUE	3_prime_UTR_variant	-	c.*3733A>G	protein_coding	3.9	5.5	6.7	6
PUM2:chr2:20251051	0.00134666	FALSE	3_prime_UTR_variant	-	c.*534A>G	protein_coding	2.2	1.7	2.7	4.3
CTSS:chr1:150732223	0.00134666	TRUE	3_prime_UTR_variant	-	c.*823A>G	protein_coding	2	2.1	2.7	2
BTN3A1:chr6:26412808	0.00136619	FALSE	intron_variant	-	c.1019-361A>G	protein_coding	4.4	3.4	2	0.8
ZNF611:chr19:52706352	0.00139235	FALSE	missense_variant	p.K235E	c.703A>G	protein_coding	7.7	8.2	4	2.9
SEC61A1:chr3:128071406	0.00140686	TRUE	3_prime_UTR_variant	-	c.*1744A>G	protein_coding	9.2	9.5	12.1	13.1
MDM2:chr12:68843778	0.00142859	TRUE	3_prime_UTR_variant	-	c.*3929A>G	protein_coding	24.2	25.5	31.2	30.3
KIZ:chr20:21166309	0.00148766	FALSE	intron_variant	-	c.1352+3150A>G	protein_coding	73.5	71.7	63.4	86.9
PLSCR1:chr3:146519251	0.00148766	TRUE	intron_variant	-	c.739-2084A>G	protein_coding	2.3	1.2	5.5	3.9
SIK3:chr11:117035785	0.00156277	FALSE	intron_variant	-	c.273+62358A>G	protein_coding	81.3	80.5	69.7	83.3
CCNI:chr4:77058527	0.00156805	TRUE	missense_variant	p.R75G	c.223A>G	protein_coding	6.3	8.1	6.5	6.4
SELL:chr1:169691253	0.00159898	FALSE	3_prime_UTR_variant	-	c.*531A>G	protein_coding	4.8	5.5	7.1	6.8
ZNF596:chr8:233168	0.00161862	FALSE	intron_variant	-	c.-73+474A>G	protein_coding	4.1	4.3	5.8	16.1
APOBEC3C:chr22:39018907	0.0016324	TRUE	3_prime_UTR_variant	-	c.*520A>G	protein_coding	24.3	26.9	30.4	30.8
HNRNPA1L2:chr13:52642615	0.00165881	FALSE	synonymous_variant	p.T41=	c.123A>G	protein_coding	5.5	5.2	1	11.9
GON4L:chr1:155766610	0.00167613	FALSE	missense_variant	p.S955G	c.2863A>G	protein_coding	7.6	7.7	4.1	2.6
NBPF15:chr1:144422141	0.00167613	TRUE	3_prime_UTR_variant	-	c.*872A>G	protein_coding	43.5	51.4	66.1	56.5
AC008267.2:chr7:66450124	0.00174906	FALSE	non_coding_transcript_exon_variant	-	n.422A>G	transcribed_unprocessed_pseudogene	19.7	25.5	16.6	4.4
EMB:chr5:50396446	0.00174906	FALSE	3_prime_UTR_variant	-	c.*2827A>G	protein_coding	7.8	8.6	12.1	10.3
GBP4:chr1:89182752	0.00175174	TRUE	3_prime_UTR_variant	-	c.*2502A>G	protein_coding	1.1	2.8	3.9	3.5
RASSF3:chr12:64626827	0.00176427	TRUE	intron_variant	-	c.111+16084A>G	protein_coding	0.8	1.6	2.7	5.1
COLQ:chr3:15492559	0.00182591	FALSE	intron_variant	-	c.107-2922A>G	protein_coding	68.6	67	66.6	46.7
FANCA:chr16:89737863	0.00182944	FALSE	3_prime_UTR_variant	-	c.*738A>G	protein_coding	0.2	0.3	0.6	0.9
RN7SL151P:chr9:21699334	0.0018486	FALSE	non_coding_transcript_exon_variant	-	n.21A>G	misc_RNA	88.3	90.8	88.5	78.8
POM121B:chr7:73294295	0.00194794	FALSE	non_coding_transcript_exon_variant	-	n.146A>G	unprocessed_pseudogene	19.8	19.5	25	4.4
CFLAR:chr2:201164113	0.001982	TRUE	3_prime_UTR_variant	-	c.*140A>G	protein_coding	1.1	1.1	1.5	0.6
TMOD3:chr15:51913958	0.00198621	TRUE	3_prime_UTR_variant	-	c.*5148A>G	protein_coding	17.7	20.5	26.7	19.5
TRIM22:chr11:5701801	0.00200006	FALSE	intron_variant	-	c.750+3256A>G	protein_coding	0.4	1	2.2	2
LINC01588:chr14:49985315	0.00210826	FALSE	intron_variant,non_coding_transcript_variant	-	n.2094-3011A>G	lncRNA	66.5	68.2	61.7	20.7
STK4:chr20:45077457	0.00211179	TRUE	3_prime_UTR_variant	-	c.*2281A>G	protein_coding	16.8	17.6	19	15.3
C9orf78:chr9:129827928	0.00213537	TRUE	3_prime_UTR_variant	-	c.*233A>G	protein_coding	1.1	1.7	1.5	1.3
CTSS:chr1:150731231	0.00216455	TRUE	3_prime_UTR_variant	-	c.*1815A>G	protein_coding	20.5	17.8	26.6	27.7
MAGT1:chrX:77827509	0.00226341	TRUE	3_prime_UTR_variant	-	c.*1711A>G	protein_coding	11.7	11	16.4	12.4
APOBEC3F:chr22:39053179	0.00227992	TRUE	3_prime_UTR_variant	-	c.*484A>G	protein_coding	5.3	6.2	11.3	7.7
CD300A:chr17:74468593	0.00228035	TRUE	intron_variant	-	c.40+1850A>G	protein_coding	0.9	0.7	0.8	2.8
ERAP1:chr5:96774840	0.00230144	TRUE	intron_variant	-	c.2818+1564A>G	protein_coding	29.7	32.8	44.7	42.2
PML:chr15:74046318	0.00230144	FALSE	3_prime_UTR_variant	-	c.*1310A>G	protein_coding	1.8	2.4	4.3	4.1
APOL6:chr22:35661178	0.0023204	TRUE	3_prime_UTR_variant	-	c.*1582A>G	protein_coding	16.7	17.8	24.5	27.2
H2AC13:chr6:27808557	0.00235767	FALSE	synonymous_variant	p.L116=	c.348A>G	protein_coding	0.9	1.2	0.9	2.6
RNF13:chr3:149938747	0.00239887	FALSE	intron_variant	-	c.700+17520A>G	protein_coding	26.8	25.4	8.3	20.3
SPN:chr16:29669982	0.00241141	TRUE	3_prime_UTR_variant	-	c.*5051A>G	protein_coding	17	15.9	19.8	20.8
GRK3:chr22:25725119	0.00246101	TRUE	3_prime_UTR_variant	-	c.*2669A>G	protein_coding	9.2	8.8	16.5	16.2
RPL37P2:chr11:67682844	0.00252033	FALSE	non_coding_transcript_exon_variant	-	n.215A>G	processed_pseudogene	96.8	90	60	97.6
GSR:chr8:30679066	0.00256317	TRUE	3_prime_UTR_variant	-	c.*454A>G	protein_coding	25	24.9	30.5	31.5
NBPF26:chr1:120802582	0.00259944	FALSE	intron_variant	-	c.752-2974A>G	protein_coding	5.8	6.5	2.5	14.8
YOD1:chr1:207048751	0.00263747	FALSE	3_prime_UTR_variant	-	c.*269A>G	protein_coding	1.3	1.2	0.7	0.5
WASH3P:chr15:101971065	0.00265799	FALSE	intron_variant,non_coding_transcript_variant	-	n.173-1518A>G	processed_transcript	21.8	14.7	0	43.9
APOBEC3C:chr22:39018918	0.00268116	TRUE	3_prime_UTR_variant	-	c.*531A>G	protein_coding	3.2	4.3	5.4	3.6
AC242842.3:chr1:149390910	0.00268163	FALSE	5_prime_UTR_variant	-	c.-983A>G	protein_coding	1	0.9	0.9	3.9
STK4:chr20:45079135	0.00271495	TRUE	3_prime_UTR_variant	-	c.*3959A>G	protein_coding	66.5	68.5	67	57.9
CRBN:chr3:3151499	0.0027633	FALSE	intron_variant	-	c.1149-454A>G	protein_coding	20.1	21.6	26.5	6.2
GOLGA3:chr12:132825801	0.00282105	FALSE	intron_variant	-	c.-184+2526A>G	protein_coding	88.7	86.8	90.2	93.2
SP110:chr2:230167175	0.0028236	TRUE	3_prime_UTR_variant	-	c.*1949A>G	protein_coding	27.3	26.9	26.8	19.6
LEPROTL1:chr8:30117670	0.00283348	FALSE	intron_variant	-	c.279+13184A>G	protein_coding	40.7	39	33.3	11.7
RANBP2:chr2:108740616	0.00283348	FALSE	missense_variant	p.S304G	c.910A>G	protein_coding	1.4	0.7	0.3	0.2
DTWD2:chr5:118974806	0.0028397	FALSE	intron_variant	-	c.218+13488A>G	protein_coding	0.9	0.9	0.9	3.2
SP100:chr2:230512895	0.00285046	TRUE	intron_variant	-	c.2094+1729A>G	protein_coding	34.6	35.4	41.4	50.2
APOBEC3C:chr22:39019886	0.00289247	TRUE	3_prime_UTR_variant	-	c.*1499A>G	protein_coding	14.8	17.9	18.3	21.2
RAB2B:chr14:21460331	0.00292045	TRUE	3_prime_UTR_variant	-	c.*865A>G	protein_coding	23.7	35.3	24.2	25.6
IGLV1-47:chr22:22358092	0.00295	TRUE	synonymous_variant	p.G61=	c.183A>G	IG_V_gene	0.8	1.2	4.3	0.9
RAB2B:chr14:21460781	0.00302441	TRUE	3_prime_UTR_variant	-	c.*415A>G	protein_coding	14.8	20.2	18.4	13.2
RAB2B:chr14:21460877	0.00314837	TRUE	3_prime_UTR_variant	-	c.*319A>G	protein_coding	2.9	6.4	3.9	3.1
CFLAR:chr2:201165451	0.00316718	TRUE	3_prime_UTR_variant	-	c.*1478A>G	protein_coding	23.1	20.2	26	34.1
RCCD1:chr15:90957065	0.00319901	FALSE	intron_variant	-	c.167-48A>G	protein_coding	0.8	0.9	1.4	0.2
NCF1B:chr7:73233157	0.0032138	TRUE	intron_variant,non_coding_transcript_variant	-	n.988+1267A>G	processed_transcript	45.4	52.8	42.5	53.2
AC116366.2:chr5:132466070	0.00327072	TRUE	intron_variant	-	c.-638+16381A>G	protein_coding	4	4.9	9.4	7.3
ZNF451:chr6:57099072	0.00327072	FALSE	synonymous_variant	p.L39=	c.117A>G	protein_coding	3.6	4	2.7	1.3
WHAMM:chr15:82819379	0.00332588	FALSE	missense_variant	p.I387M	c.1161A>G	protein_coding	1.6	2.2	0.6	4.6
RBM33:chr7:155678631	0.00333984	FALSE	synonymous_variant	p.E65=	c.195A>G	protein_coding	0.7	0.7	0.2	0.2
TROAP:chr12:49325004	0.003412	TRUE	intron_variant	-	c.338-497A>G	protein_coding	1.9	12.4	5.5	4.1
MRPS16:chr10:73249833	0.003412	TRUE	3_prime_UTR_variant	-	c.*1019A>G	protein_coding	23.7	26.3	32.2	23.2
LILRB1:chr19:54631531	0.00341219	FALSE	synonymous_variant	p.E34=	c.102A>G	protein_coding	4.4	5.6	1.5	2.7
CPPED1:chr16:12660856	0.00343173	TRUE	3_prime_UTR_variant	-	c.*4030A>G	protein_coding	31.4	35.5	27.1	26.8
APOBEC3C:chr22:39018749	0.00343173	TRUE	3_prime_UTR_variant	-	c.*362A>G	protein_coding	4.9	5.6	6.9	6.3
MYO1F:chr19:8572734	0.00343173	TRUE	intron_variant	-	c.3+4573A>G	protein_coding	0.5	1.1	0.5	1.7
AC127502.2:chr15:30488286	0.00343173	TRUE	non_coding_transcript_exon_variant	-	n.324A>G	lncRNA	16	16.6	32.3	26.2
CFLAR:chr2:201144870	0.00349119	TRUE	intron_variant	-	c.607-508A>G	protein_coding	14.2	18.6	27.3	0.9
CCR5:chr3:46375729	0.00349119	TRUE	3_prime_UTR_variant	-	c.*1768A>G	protein_coding	41.4	39.4	49	49.6
ZNF641:chr12:48342469	0.00368187	FALSE	3_prime_UTR_variant	-	c.*504A>G	protein_coding	1	1.4	1.6	3
SPN:chr16:29667665	0.00378511	TRUE	3_prime_UTR_variant	-	c.*2734A>G	protein_coding	5.6	6.5	8	9.4
SPN:chr16:29669050	0.00389645	TRUE	3_prime_UTR_variant	-	c.*4119A>G	protein_coding	2.8	3.5	6.7	3.9
CFLAR:chr2:201165371	0.00394496	TRUE	3_prime_UTR_variant	-	c.*1398A>G	protein_coding	33	33.9	48.8	36.9
GM2A:chr5:151268188	0.00394496	TRUE	3_prime_UTR_variant	-	c.*737A>G	protein_coding	5.2	5.2	10.5	8.1
IKZF3:chr17:39760921	0.00395988	TRUE	3_prime_UTR_variant	-	c.*4869A>G	protein_coding	3.2	5.3	2.8	7.4
C1orf52:chr1:85255798	0.0040638	FALSE	intron_variant	-	c.475+2726A>G	protein_coding	20.7	30.9	25.3	9.9
TMPO:chr12:98549436	0.00416814	TRUE	3_prime_UTR_variant	-	c.*1578A>G	protein_coding	3.8	3.7	9	5.8
AHNAK:chr11:62520492	0.00416814	TRUE	missense_variant	p.D4642G	c.13925A>G	protein_coding	0.7	0.7	0.4	0.2
BISPR:chr19:17415007	0.00423362	TRUE	non_coding_transcript_exon_variant	-	n.1348A>G	lncRNA	27.4	22.6	20	17.5
TMEM131L:chr4:153487999	0.00424643	FALSE	intron_variant	-	c.239+14111A>G	protein_coding	16.9	16.6	20.5	8.9
TROAP:chr12:49324667	0.00429261	TRUE	intron_variant	-	c.337+630A>G	protein_coding	23.5	33.1	22.1	25.7
NEAT1:chr11:65442619	0.00440647	TRUE	non_coding_transcript_exon_variant	-	n.19822A>G	lncRNA	42.9	42.4	45.6	35.5
IFIT1B:chr10:89383465	0.00440904	FALSE	missense_variant	p.N51S	c.152A>G	protein_coding	1.3	2.1	3.6	2
CDK13:chr7:39950949	0.00446867	TRUE	missense_variant	p.Q103R	c.308A>G	protein_coding	47.5	45.3	25.2	55.5
H2BC13:chr6:27807681	0.0044953	FALSE	missense_variant	p.S76G	c.226A>G	protein_coding	5.8	5.5	3.8	1.8
ASAP1:chr8:130354052	0.00459686	TRUE	intron_variant	-	c.186+3965A>G	protein_coding	1.8	2.3	6.8	1.2
STK4:chr20:45077460	0.00462241	TRUE	3_prime_UTR_variant	-	c.*2284A>G	protein_coding	5.8	6.4	7.5	5.6
NIBAN1:chr1:184793456	0.0046901	TRUE	3_prime_UTR_variant	-	c.*1521A>G	protein_coding	18.4	17.7	18.5	14.3
TRIM58:chr1:247864353	0.00470802	TRUE	intron_variant	-	c.517-352A>G	protein_coding	9.9	18	11.1	9.5
GBP1P1:chr1:89420247	0.00470802	FALSE	non_coding_transcript_exon_variant	-	n.247A>G	transcribed_unprocessed_pseudogene	NA	24.6	5.5	7.8
TROAP:chr12:49325339	0.00472337	TRUE	intron_variant	-	c.338-162A>G	protein_coding	5	9.9	4.6	3.9
TROAP:chr12:49324691	0.00473031	TRUE	intron_variant	-	c.337+654A>G	protein_coding	5.4	12.7	7.1	6.5
CYP4F3:chr19:15661225	0.00473031	TRUE	3_prime_UTR_variant	-	c.*1840A>G	protein_coding	91.7	92.1	90.9	86.8
KLRD1:chr12:10315387	0.00473031	TRUE	3_prime_UTR_variant	-	c.*594A>G	protein_coding	2.4	1.9	3.5	5.1
EEF1A1P6:chr7:22511282	0.00473031	FALSE	non_coding_transcript_exon_variant	-	n.718A>G	processed_pseudogene	89.3	76.3	20	86.8
NIBAN1:chr1:184793447	0.00475799	TRUE	3_prime_UTR_variant	-	c.*1530A>G	protein_coding	31.9	30.9	32.3	27.8
MRPS16:chr10:73248973	0.00508303	TRUE	3_prime_UTR_variant	-	c.*1879A>G	protein_coding	20.7	20.6	24.8	26.2
N4BP2L2:chr13:32525035	0.00518078	TRUE	intron_variant	-	c.97+2423A>G	protein_coding	24.8	22.9	32.4	32.3
PECAM1:chr17:64322887	0.00518078	TRUE	3_prime_UTR_variant	-	c.*929A>G	protein_coding	3.7	3.7	3	5.2
GOLGA3:chr12:132825820	0.00525786	FALSE	intron_variant	-	c.-184+2507A>G	protein_coding	85.2	84.5	88.5	91.7
ERAP1:chr5:96774788	0.00527689	TRUE	intron_variant	-	c.2818+1616A>G	protein_coding	1.9	3.1	6.2	4.8
APOBEC3F:chr22:39053570	0.00527689	TRUE	3_prime_UTR_variant	-	c.*875A>G	protein_coding	14.7	16.6	8.2	7.6
AC118553.2:chr1:100024063	0.00527703	TRUE	intron_variant	-	c.753+8643A>G	protein_coding	11.9	11.1	17	14.9
GBP1:chr1:89058865	0.00538299	FALSE	missense_variant	p.T203A	c.607A>G	protein_coding	0.6	1	0.3	0.2
BLCAP:chr20:37508010	0.00539569	TRUE	intron_variant,non_coding_transcript_variant	-	n.128+1094A>G	processed_transcript	1.3	1	4.8	1.6
FCGR2C:chr1:161597115	0.00542386	FALSE	intron_variant	-	c.795+1525A>G	protein_coding	5.9	4.9	3.2	1.2
CCSER1:chr4:90838493	0.00542386	FALSE	intron_variant	-	c.2094+22648A>G	protein_coding	1.5	1.6	1.8	2.7
PTENP1:chr9:33676255	0.00542386	FALSE	non_coding_transcript_exon_variant	-	n.1245A>G	processed_transcript	72.8	84	80	92.9
SPN:chr16:29667620	0.00552765	TRUE	3_prime_UTR_variant	-	c.*2689A>G	protein_coding	10.8	9.4	12.4	13.9
PLEC:chr8:143921314	0.00577689	FALSE	missense_variant	p.D2973G	c.8918A>G	protein_coding	1.6	1.4	0.9	0.5
C9orf78:chr9:129827786	0.00581603	TRUE	3_prime_UTR_variant	-	c.*375A>G	protein_coding	1	0.7	0.9	1.7
TAF8:chr6:42078081	0.005866	TRUE	3_prime_UTR_variant	-	c.*536A>G	protein_coding	3.3	4.1	8.2	4.7
AC073283.3:chr2:47074491	0.00586794	FALSE	intron_variant	-	c.*656-8354A>G	nonsense_mediated_decay	8	8.7	6.5	1.8
APOL6:chr22:35660516	0.00586794	TRUE	3_prime_UTR_variant	-	c.*920A>G	protein_coding	0.8	0.8	1.4	1.4
GIMAP1:chr7:150721813	0.00592527	TRUE	3_prime_UTR_variant	-	c.*888A>G	protein_coding	1.6	1	1.1	2.7
TROAP:chr12:49325256	0.00594796	TRUE	intron_variant	-	c.338-245A>G	protein_coding	19.7	27.7	23.6	22.7
SPN:chr16:29665318	0.00606195	TRUE	3_prime_UTR_variant	-	c.*387A>G	protein_coding	4.5	4.7	5.6	6.7
ZNF547:chr19:57364842	0.00606195	TRUE	intron_variant	-	c.-13+1139A>G	protein_coding	4.7	6	2.5	10
AFF1:chr4:87134102	0.00606305	TRUE	intron_variant	-	c.3312-369A>G	protein_coding	20	19.5	28.5	24.8
BTN3A3:chr6:26453240	0.00607966	FALSE	3_prime_UTR_variant	-	c.*829A>G	protein_coding	5	4.7	2.7	1.8
SOD2:chr6:159679849	0.00614427	TRUE	3_prime_UTR_variant	-	c.*2644A>G	protein_coding	21.4	22.8	22.1	15.3
SP100:chr2:230523859	0.00618421	TRUE	intron_variant	-	c.2094+12693A>G	protein_coding	14.6	13.1	22.5	7.1
E2F3:chr6:20421737	0.0062047	FALSE	intron_variant	-	c.393+19112A>G	protein_coding	82	82.9	82.2	86.7
DDX19A:chr16:70372046	0.0062273	FALSE	3_prime_UTR_variant	-	c.*60A>G	protein_coding	10.2	9.9	6.1	4.6
LYN:chr8:55966611	0.00634181	TRUE	intron_variant	-	c.791-104A>G	protein_coding	19.7	23.3	12.4	30.5
RSL1D1:chr16:11835249	0.00638686	TRUE	3_prime_UTR_variant	-	c.*2538A>G	protein_coding	7.6	6	19.4	10.7
TPTEP2-CSNK1E:chr22:38349962	0.00646454	FALSE	intron_variant	-	c.-112+11437A>G	protein_coding	30.8	31.2	46.4	19.2
ANKDD1A:chr15:64950918	0.0066775	FALSE	intron_variant	-	c.1483+946A>G	protein_coding	1.7	3.5	0	6.2
PIP4K2A:chr10:22535900	0.00671655	FALSE	3_prime_UTR_variant	-	c.*1301A>G	protein_coding	3.3	3.3	3.3	2.2
CYP4F3:chr19:15661252	0.00673095	TRUE	3_prime_UTR_variant	-	c.*1867A>G	protein_coding	11.7	14.2	13.5	9.7
XAF1:chr17:6775054	0.00674066	TRUE	3_prime_UTR_variant	-	c.*1885A>G	protein_coding	5.4	4.4	6.6	2.8
SPN:chr16:29670346	0.00674066	TRUE	3_prime_UTR_variant	-	c.*5415A>G	protein_coding	4.1	4.5	8.7	4.5
EIF2AK2:chr2:37103880	0.0067774	TRUE	3_prime_UTR_variant	-	c.*3393A>G	protein_coding	4.9	4.8	4	8.2
UBE3C:chr7:157197728	0.00698649	TRUE	intron_variant	-	c.1332-3993A>G	protein_coding	8.4	8.1	2.2	19.4
NIBAN1:chr1:184793352	0.00698816	TRUE	3_prime_UTR_variant	-	c.*1625A>G	protein_coding	11.3	11	12.5	10
METTL7A:chr12:50930762	0.00707878	TRUE	3_prime_UTR_variant	-	c.*612A>G	protein_coding	10.1	10.9	14.9	14.7
CTSS:chr1:150732861	0.00707878	TRUE	3_prime_UTR_variant	-	c.*185A>G	protein_coding	1.2	1.3	1.2	1.7
ZCCHC7:chr9:37157076	0.00709437	TRUE	intron_variant	-	c.610+30134A>G	protein_coding	2.2	3.8	5.3	12.2
AC124312.1:chr15:24983681	0.00714154	TRUE	intron_variant	-	c.*953+1244A>G	nonsense_mediated_decay	6.3	6.4	13.3	9.7
APOBEC3F:chr22:39053561	0.00714154	TRUE	3_prime_UTR_variant	-	c.*866A>G	protein_coding	6.9	7.4	10.1	13.9
ANKRD28:chr3:15738526	0.00717732	FALSE	intron_variant	-	c.262-1293A>G	protein_coding	0.8	0.5	1.8	0
APOL1:chr22:36266826	0.00722088	TRUE	3_prime_UTR_variant	-	c.*793A>G	protein_coding	42.1	52.1	62.7	55.5
BID:chr22:17770370	0.00734006	TRUE	intron_variant	-	c.80+3240A>G	protein_coding	2.6	3.1	5	3.1
HBA2:chr16:173707	0.00739346	TRUE	3_prime_UTR_variant	-	c.*107A>G	protein_coding	99.5	99.5	99.3	99
MOB3A:chr19:2072972	0.00739346	TRUE	3_prime_UTR_variant	-	c.*423A>G	protein_coding	6.9	7.9	8.6	9.3
PXN:chr12:120260731	0.00745645	TRUE	intron_variant	-	c.13+4886A>G	protein_coding	1.8	3.7	1.4	5.1
RNF111:chr15:59095745	0.00755641	FALSE	3_prime_UTR_variant	-	c.*845A>G	protein_coding	2	2.2	2.2	5.6
NUMB:chr14:73322937	0.00771659	TRUE	intron_variant	-	c.201+193A>G	protein_coding	4.1	5.7	4.7	12.8
UBE2B:chr5:134382787	0.00772827	TRUE	intron_variant	-	c.241+1979A>G	protein_coding	1.1	1	0.8	3.5
OSTM1:chr6:108042167	0.00774586	TRUE	3_prime_UTR_variant	-	c.*2618A>G	protein_coding	26.3	41.4	43.9	42.3
AC242426.2:chr1:147179524	0.00785159	FALSE	intron_variant,non_coding_transcript_variant	-	n.360+4939A>G	lncRNA	28.7	35.4	31.4	49.2
NLRC5:chr16:57034485	0.00791966	TRUE	intron_variant	-	c.2627+234A>G	protein_coding	5.2	6.3	10	12.8
CYP4F3:chr19:15661102	0.00803844	TRUE	3_prime_UTR_variant	-	c.*1717A>G	protein_coding	22.5	25.8	30.2	25.4
PLEKHM1P1:chr17:64805040	0.00803844	FALSE	non_coding_transcript_exon_variant	-	n.675A>G	processed_transcript	1.5	1.1	0.4	1.4
TROAP:chr12:49324297	0.00814116	FALSE	intron_variant	-	c.337+260A>G	protein_coding	1.5	3.4	1.6	1.2
TMEM154:chr4:152623662	0.00818316	TRUE	3_prime_UTR_variant	-	c.*4884A>G	protein_coding	33.6	34.8	39	35
APOBEC3C:chr22:39018725	0.00820424	TRUE	3_prime_UTR_variant	-	c.*338A>G	protein_coding	0.3	0.8	0.7	0.7
STAM:chr10:17687377	0.00821629	TRUE	intron_variant	-	c.298-650A>G	protein_coding	0.9	1.2	0.6	1.6
APOL1:chr22:36266855	0.00825085	TRUE	3_prime_UTR_variant	-	c.*822A>G	protein_coding	16.9	17	22.7	22.4
SPN:chr16:29667637	0.00825085	TRUE	3_prime_UTR_variant	-	c.*2706A>G	protein_coding	0.9	0.7	1.9	1.5
MKNK2:chr19:2047603	0.0083639	TRUE	intron_variant	-	c.52-912A>G	protein_coding	9.4	9.6	10.9	16.3
STAM:chr10:17687375	0.00840554	TRUE	intron_variant	-	c.298-652A>G	protein_coding	0.4	0.5	0.3	1
IFIT1:chr10:89403012	0.00846155	FALSE	missense_variant	p.N246S	c.737A>G	protein_coding	2	1.3	0.2	0.1
NT5C2:chr10:103181248	0.00857266	TRUE	intron_variant	-	c.-24-6266A>G	protein_coding	2.8	3	4.2	2.6
C9orf78:chr9:129827882	0.00857619	TRUE	3_prime_UTR_variant	-	c.*279A>G	protein_coding	1.4	1.9	1.7	1
SLC6A6:chr3:14429734	0.00860987	FALSE	intron_variant	-	c.296+13281A>G	protein_coding	7.6	7.7	11.8	11.6
SPN:chr16:29665330	0.00863591	TRUE	3_prime_UTR_variant	-	c.*399A>G	protein_coding	4.6	4.5	5.6	6.6
CTSS:chr1:150731018	0.00868237	TRUE	3_prime_UTR_variant	-	c.*2028A>G	protein_coding	8.1	9.2	10.6	10.8
ILRUN:chr6:34589009	0.00875573	FALSE	3_prime_UTR_variant	-	c.*1556A>G	protein_coding	2.3	3.2	3.9	4.4
STAM:chr10:17686477	0.00875573	TRUE	intron_variant	-	c.297+1550A>G	protein_coding	44	53	50	46
GSR:chr8:30679089	0.0088001	TRUE	3_prime_UTR_variant	-	c.*431A>G	protein_coding	21.9	24	29.1	25.4
ILRUN:chr6:34588966	0.0088001	FALSE	3_prime_UTR_variant	-	c.*1599A>G	protein_coding	0.9	0.9	1.9	2
CD44:chr11:35196867	0.00895667	FALSE	synonymous_variant	p.Q263=	c.789A>G	protein_coding	1.6	2	3.2	1.7
NIBAN1:chr1:184791992	0.00912506	TRUE	3_prime_UTR_variant	-	c.*2985A>G	protein_coding	18.6	18.8	20.9	16.5
ELF1:chr13:40939112	0.00912506	TRUE	intron_variant	-	c.1256+1809A>G	protein_coding	31	31.7	5.1	54.1
APOBEC3F:chr22:39053205	0.0091853	TRUE	3_prime_UTR_variant	-	c.*510A>G	protein_coding	28.3	31.5	39	33.3
EIF2AK2:chr2:37101248	0.00930054	TRUE	3_prime_UTR_variant	-	c.*6025A>G	protein_coding	2.5	2.5	4.2	4.4
WASH9P:chr1:190990	0.00932984	FALSE	intron_variant,non_coding_transcript_variant	-	n.150-2088A>G	unprocessed_pseudogene	14.5	11.1	6.3	4.6
TUT7:chr9:86305198	0.00933394	FALSE	missense_variant	p.R1294G	c.3880A>G	protein_coding	3.5	3.8	2.2	3.5
CTSS:chr1:150732089	0.00946653	TRUE	3_prime_UTR_variant	-	c.*957A>G	protein_coding	2.4	2.6	3.3	2.5
MMP25:chr16:3051025	0.00949472	TRUE	intron_variant	-	c.661+479A>G	protein_coding	2.3	2.1	1.1	3.1
TRIM38:chr6:25970342	0.00959324	FALSE	intron_variant	-	c.507+922A>G	protein_coding	1.9	3.1	6.7	6.9
ADGRE5:chr19:14408494	0.00959324	FALSE	3_prime_UTR_variant	-	c.*373A>G	protein_coding	0.7	0.9	0.2	0.3
ERO1A:chr14:52643014	0.00959899	TRUE	3_prime_UTR_variant	-	c.*556A>G	protein_coding	50.2	50.7	59.2	59.1
KIZ:chr20:21166481	0.00967559	FALSE	intron_variant	-	c.1352+3322A>G	protein_coding	79.7	85.1	76.4	94
AL035587.1:chr6:42948251	0.00970107	TRUE	non_coding_transcript_exon_variant	-	n.875A>G	lncRNA	23	19.2	15.1	6.2
DCTN5:chr16:23672873	0.00974111	TRUE	3_prime_UTR_variant	-	c.*5729A>G	protein_coding	6.1	6.5	4.7	16.8
TROAP:chr12:49324662	0.00974507	TRUE	intron_variant	-	c.337+625A>G	protein_coding	16.5	23.7	14.3	14.7
CTSS:chr1:150732791	0.00993811	TRUE	3_prime_UTR_variant	-	c.*255A>G	protein_coding	2	2	2.5	2
POLR1D:chr13:27651773	0.0100079	TRUE	intron_variant	-	c.101+3320A>G	protein_coding	26.8	20.1	28.4	14.1
POM121:chr7:72928438	0.0100869	FALSE	missense_variant	p.N94S	c.281A>G	protein_coding	4.4	5	4	7.9
NBPF8:chr1:120455446	0.010146	FALSE	non_coding_transcript_exon_variant	-	n.3135A>G	processed_transcript	28.5	27.9	17.2	43.2
RAB29:chr1:205769437	0.0101635	TRUE	3_prime_UTR_variant	-	c.*905A>G	protein_coding	1.8	2.1	0.7	3.4
HACL1:chr3:15589389	0.0101635	TRUE	intron_variant	-	c.381+151A>G	protein_coding	18	13.2	12.8	29.4
CTSS:chr1:150731924	0.0102102	TRUE	3_prime_UTR_variant	-	c.*1122A>G	protein_coding	1	0.7	0.9	1.3
BTN3A3:chr6:26452198	0.0102555	FALSE	missense_variant	p.I514M	c.1542A>G	protein_coding	0.7	1	0.9	0.1
ANKRD36:chr2:97219180	0.0103684	FALSE	missense_variant	p.I1271V	c.3811A>G	protein_coding	2	1.1	0.1	0.2
RPS4XP16:chr13:51461187	0.0104543	TRUE	non_coding_transcript_exon_variant	-	n.682A>G	processed_transcript	12.3	12.9	3.1	22.9
APOBEC3F:chr22:39053087	0.0105837	TRUE	3_prime_UTR_variant	-	c.*392A>G	protein_coding	44.4	38.2	50.8	53.1
ZNF101:chr19:19681594	0.0106894	TRUE	3_prime_UTR_variant	-	c.*1294A>G	protein_coding	8	10.9	13.8	14.8
SMG1P3:chr16:21449650	0.0107196	FALSE	non_coding_transcript_exon_variant	-	n.3773A>G	transcribed_unprocessed_pseudogene	7.9	7.2	10	1.2
APOBEC3F:chr22:39053013	0.0109321	TRUE	3_prime_UTR_variant	-	c.*318A>G	protein_coding	14.4	13.7	24.7	20.5
HCAR2:chr12:122702977	0.0110962	FALSE	missense_variant	p.M103V	c.307A>G	protein_coding	6.4	5.6	2.8	2.7
NSUN3:chr3:94127966	0.0111794	TRUE	3_prime_UTR_variant	-	c.*1476A>G	protein_coding	36.3	40.5	39.6	28.2
APOL6:chr22:35666152	0.0111922	FALSE	3_prime_UTR_variant	-	c.*6556A>G	protein_coding	0.3	0.6	1.1	1.1
CTSS:chr1:150732881	0.0113006	TRUE	3_prime_UTR_variant	-	c.*165A>G	protein_coding	1.5	1.5	1.7	2
CSF3R:chr1:36476670	0.0114598	TRUE	intron_variant	-	c.65-997A>G	protein_coding	0.6	0.5	0.4	0.8
APOL6:chr22:35660407	0.0114598	TRUE	3_prime_UTR_variant	-	c.*811A>G	protein_coding	0.5	0.6	0.6	1.3
SELL:chr1:169698936	0.0114616	TRUE	intron_variant	-	c.1121-2383A>G	protein_coding	0.6	0.7	2.3	0.9
EIF2AK2:chr2:37104018	0.0116248	TRUE	3_prime_UTR_variant	-	c.*3255A>G	protein_coding	10.2	11.9	19.7	14.4
TMEM154:chr4:152622909	0.0117064	TRUE	3_prime_UTR_variant	-	c.*5637A>G	protein_coding	30.7	29	32.5	22.1
GSR:chr8:30679086	0.0117276	TRUE	3_prime_UTR_variant	-	c.*434A>G	protein_coding	50.1	53.5	57.4	57
SMG1P4:chr16:21881903	0.0117725	FALSE	non_coding_transcript_exon_variant	-	n.3642A>G	transcribed_unprocessed_pseudogene	7.2	6.7	7.6	0.9
HIVEP2:chr6:142925034	0.0119516	TRUE	intron_variant	-	c.-641+20910A>G	protein_coding	17.6	13	35.1	31.8
PCBD2:chr5:134927699	0.0122779	FALSE	intron_variant	-	c.216+17233A>G	protein_coding	77.5	75.5	65.2	89
AC105052.3:chr7:102656514	0.0122837	FALSE	intron_variant	-	c.*54+9563A>G	nonsense_mediated_decay	7.2	4.4	12.2	0.6
FGD5-AS1:chr3:14944946	0.0123152	TRUE	non_coding_transcript_exon_variant	-	n.1661A>G	lncRNA	40.8	43.1	50.2	50.8
APOBEC3C:chr22:39020048	0.0124002	TRUE	3_prime_UTR_variant	-	c.*1661A>G	protein_coding	0.6	0.7	1.4	0.9
LAMP2:chrX:120437994	0.0124002	TRUE	intron_variant	-	c.1093+3736A>G	protein_coding	11.6	11.9	9.7	12.4
GPR65:chr14:88013298	0.0124002	TRUE	3_prime_UTR_variant	-	c.*1437A>G	protein_coding	0.8	0.5	0.5	2.3
METTL7A:chr12:50930664	0.0126241	TRUE	3_prime_UTR_variant	-	c.*514A>G	protein_coding	9.4	10.7	15.6	11.1
CD46:chr1:207759694	0.0128954	FALSE	missense_variant	p.I149V	c.445A>G	protein_coding	3.2	3	2.4	1.6
C9orf78:chr9:129827781	0.0129671	TRUE	3_prime_UTR_variant	-	c.*380A>G	protein_coding	1.1	1	1	1.7
SPN:chr16:29667615	0.01297	TRUE	3_prime_UTR_variant	-	c.*2684A>G	protein_coding	10	10.5	12.8	13.9
CTSS:chr1:150731288	0.01299	TRUE	3_prime_UTR_variant	-	c.*1758A>G	protein_coding	31.2	32.7	41.1	34.1
TAF8:chr6:42079815	0.01299	TRUE	3_prime_UTR_variant	-	c.*2270A>G	protein_coding	13.6	13.7	19.8	18.7
SLF1:chr5:94654729	0.0130444	FALSE	missense_variant	p.R378G	c.1132A>G	protein_coding	0.4	0.4	1.2	0.3
MEFV:chr16:3242413	0.0131949	TRUE	3_prime_UTR_variant	-	c.*728A>G	protein_coding	6.1	6.4	5.5	10.7
APOBEC3F:chr22:39053450	0.0134629	TRUE	3_prime_UTR_variant	-	c.*755A>G	protein_coding	1	1.1	2.2	2.7
GSR:chr8:30678635	0.0135139	TRUE	3_prime_UTR_variant	-	c.*885A>G	protein_coding	22.3	22.1	30.1	26.1
CR1L:chr1:207652553	0.0137681	FALSE	intron_variant	-	c.97+7223A>G	protein_coding	4.8	4.3	3.2	0.9
IGLC7:chr22:22922775	0.0138245	FALSE	synonymous_variant	p.Q61=	c.183A>G	IG_C_gene	12.4	28.2	6	2.5
IFIT1B:chr10:89383797	0.0138271	FALSE	missense_variant	p.T162A	c.484A>G	protein_coding	0.6	1.4	1.7	0.4
RNF213:chr17:80266187	0.0139888	FALSE	intron_variant	-	c.97+2409A>G	protein_coding	1.4	4.5	7.3	4.2
GLIPR2:chr9:36160386	0.0139888	FALSE	intron_variant	-	c.305-1976A>G	protein_coding	0.6	0.5	1	1.8
GBP4:chr1:89183741	0.014095	TRUE	3_prime_UTR_variant	-	c.*1513A>G	protein_coding	10.4	8.3	13.2	11.8
APOL6:chr22:35660348	0.0140953	TRUE	3_prime_UTR_variant	-	c.*752A>G	protein_coding	1.9	2.5	3.1	3.4
TESK2:chr1:45398005	0.0143219	TRUE	intron_variant	-	c.345-12045A>G	protein_coding	19.7	42.2	25.3	20.6
N4BP1:chr16:48559529	0.0143386	FALSE	intron_variant	-	c.1889+1225A>G	protein_coding	14.3	17.3	23.1	21.8
TRIM56:chr7:101091593	0.0146278	TRUE	3_prime_UTR_variant	-	c.*2013A>G	protein_coding	53.6	50.6	68.4	52.3
MAVS:chr20:3869552	0.0148583	TRUE	3_prime_UTR_variant	-	c.*3405A>G	protein_coding	3.6	5.4	2.9	8.3
RAB2B:chr14:21460706	0.014927	TRUE	3_prime_UTR_variant	-	c.*490A>G	protein_coding	5.5	10.3	8.1	4.5
CSF3R:chr1:36477426	0.0149978	TRUE	intron_variant	-	c.65-1753A>G	protein_coding	3.6	4.4	4	2.7
UBE2D2:chr5:139563013	0.0150574	TRUE	intron_variant	-	c.24+1198A>G	protein_coding	2.7	3	3.3	7.5
MRPS16:chr10:73249827	0.015066	TRUE	3_prime_UTR_variant	-	c.*1025A>G	protein_coding	24.3	27.3	32.6	24.7
EIF2AK2:chr2:37100944	0.0152143	TRUE	3_prime_UTR_variant	-	c.*6329A>G	protein_coding	21	23.7	25.4	28.3
IGLV2-11:chr22:22792761	0.015241	TRUE	missense_variant	p.T38A	c.112A>G	IG_V_gene	1.3	1.2	3.6	0.5
MICOS10:chr1:19608160	0.0152839	FALSE	intron_variant	-	c.64+11051A>G	protein_coding	63.4	63.6	55.5	79.7
ARHGAP25:chr2:68786727	0.015306	TRUE	intron_variant	-	c.350-1113A>G	protein_coding	9.4	9.4	12.8	16.8
HSPA6:chr1:161526372	0.0153276	FALSE	missense_variant	p.M572V	c.1714A>G	protein_coding	0.9	1	1.2	0.3
BTN3A3:chr6:26451237	0.0155572	FALSE	intron_variant	-	c.1019-438A>G	protein_coding	12.9	12.6	6.6	4.4
GSR:chr8:30679037	0.0155894	TRUE	3_prime_UTR_variant	-	c.*483A>G	protein_coding	21.3	19.2	27.2	23.8
PTPRJ:chr11:48016981	0.0156304	TRUE	intron_variant	-	c.96+35973A>G	protein_coding	2.6	5.8	10.8	7.6
STAM:chr10:17687297	0.0156713	TRUE	intron_variant	-	c.298-730A>G	protein_coding	28.5	29.6	33.6	24.9
SRPK2:chr7:105294623	0.0156884	TRUE	intron_variant	-	c.72-90838A>G	protein_coding	6.7	8.4	18.3	7.9
NCF1C:chr7:75162387	0.0156884	FALSE	non_coding_transcript_exon_variant	-	n.720A>G	unprocessed_pseudogene	1.9	2	0.8	1.1
BLCAP:chr20:37519170	0.0157767	TRUE	missense_variant	p.Y2C	c.5A>G	protein_coding	14.3	15.8	13.2	10.5
RAB2B:chr14:21460786	0.0158543	TRUE	3_prime_UTR_variant	-	c.*410A>G	protein_coding	14.4	19.7	16.8	13.7
DPYD:chr1:97546436	0.0161807	FALSE	intron_variant	-	c.1524+3124A>G	protein_coding	16.2	20.4	8.9	24.3
AFF1:chr4:87134101	0.0161922	TRUE	intron_variant	-	c.3312-370A>G	protein_coding	17.4	16.3	23.7	23.2
CCDC69:chr5:151204132	0.0163796	TRUE	intron_variant	-	c.124+1268A>G	protein_coding	8.4	8.5	5.8	16.7
EIF2AK2:chr2:37104028	0.0164577	TRUE	3_prime_UTR_variant	-	c.*3245A>G	protein_coding	53.4	55.3	68.1	61.3
CAB39:chr2:230725043	0.0164577	FALSE	intron_variant	-	c.-44+11813A>G	protein_coding	8.6	7.2	2.6	19.1
CCR5:chr3:46375728	0.0164577	TRUE	3_prime_UTR_variant	-	c.*1767A>G	protein_coding	12.8	13.6	20.1	14.7
HLA-C:chr6:31269380	0.0165531	FALSE	missense_variant	p.N352D	c.1054A>G	protein_coding	19.3	18.4	2.5	0.2
TBXAS1:chr7:139849272	0.0167532	TRUE	intron_variant	-	c.92+19793A>G	protein_coding	5.5	3.8	2.9	9.8
HSPA9:chr5:138573484	0.016808	TRUE	intron_variant	-	c.228+279A>G	protein_coding	12.5	27.6	24.6	15.5
SPN:chr16:29665308	0.0172245	TRUE	3_prime_UTR_variant	-	c.*377A>G	protein_coding	0.9	1	1.2	2.2
PTBP3:chr9:112256623	0.0172608	TRUE	intron_variant	-	c.619-3835A>G	protein_coding	10.5	15.3	7.3	4.9
GK:chrX:30698811	0.0173131	TRUE	intron_variant	-	c.747+1062A>G	protein_coding	23.6	27.3	28.3	18.5
PRKCB:chr16:23845548	0.01749	TRUE	intron_variant	-	c.205+8142A>G	protein_coding	3.6	2	5.9	2.3
RANBP2:chr2:108751415	0.0176939	TRUE	synonymous_variant	p.A475=	c.1425A>G	protein_coding	4.6	4.7	3.7	2.3
HAUS6P1:chr7:53188474	0.0177356	FALSE	non_coding_transcript_exon_variant	-	n.1087A>G	processed_pseudogene	47.1	49.4	34.2	76.9
FAM78A:chr9:131267226	0.017957	TRUE	intron_variant	-	c.324-5876A>G	protein_coding	9	5.2	12.4	15.3
TMEM154:chr4:152623054	0.0182607	TRUE	3_prime_UTR_variant	-	c.*5492A>G	protein_coding	43.3	50.8	43.7	34.3
USP3:chr15:63548833	0.0186955	TRUE	intron_variant	-	c.285-4882A>G	protein_coding	8.6	13.8	16.9	9.4
PRPF38B:chr1:108699655	0.0187947	FALSE	missense_variant	p.S426G	c.1276A>G	protein_coding	0.4	0.4	0.4	0.8
PJA2:chr5:109335497	0.0190802	TRUE	3_prime_UTR_variant	-	c.*1734A>G	protein_coding	9.2	9.8	12.3	10.5
GSR:chr8:30679130	0.0190827	TRUE	3_prime_UTR_variant	-	c.*390A>G	protein_coding	1.1	1.7	2.9	1.2
AC073283.3:chr2:47074485	0.0190827	FALSE	intron_variant	-	c.*656-8348A>G	nonsense_mediated_decay	8.1	10	8.1	2.1
SCHLAP1:chr2:180873139	0.0191588	FALSE	intron_variant,non_coding_transcript_variant	-	n.701-26511A>G	lncRNA	1.7	1.9	1.3	0.5
MGAM:chr7:142082074	0.0192764	FALSE	intron_variant	-	c.4619-12546A>G	protein_coding	1.8	1.9	1.1	0.6
BTN3A3:chr6:26452196	0.0193763	FALSE	missense_variant	p.I514V	c.1540A>G	protein_coding	0.7	1.1	0.9	0.1
SHISA5:chr3:48498436	0.0195532	TRUE	intron_variant	-	c.233+2701A>G	protein_coding	29.3	27.4	18.8	10.8
APOBEC3C:chr22:39019900	0.0196803	TRUE	3_prime_UTR_variant	-	c.*1513A>G	protein_coding	46.8	49.2	56.6	52.6
APOBEC3C:chr22:39020030	0.0197304	TRUE	3_prime_UTR_variant	-	c.*1643A>G	protein_coding	6.1	6.4	9	7.2
F8:chrX:154888059	0.0197859	FALSE	intron_variant	-	c.6429+8018A>G	protein_coding	12.6	12.7	17.9	4.8
TEP1:chr14:20366892	0.0197859	TRUE	3_prime_UTR_variant	-	c.*1545A>G	protein_coding	11.4	6.6	14	15
AVL9:chr7:32524354	0.0197886	TRUE	intron_variant	-	c.94-18787A>G	protein_coding	11	16.1	26.9	7.7
SOD2:chr6:159680693	0.0198899	TRUE	3_prime_UTR_variant	-	c.*1800A>G	protein_coding	4.2	4.1	2.5	5
CCDC82:chr11:96384232	0.019913	FALSE	synonymous_variant	p.L172=	c.516A>G	protein_coding	2.6	3.1	1.9	0.6
RN7SL151P:chr9:21699353	0.0201275	FALSE	non_coding_transcript_exon_variant	-	n.40A>G	misc_RNA	0.9	0.8	1	0.3
CFLAR:chr2:201164087	0.0201357	TRUE	3_prime_UTR_variant	-	c.*114A>G	protein_coding	8.1	8.4	9.7	7.3
MEFV:chr16:3242508	0.0201404	TRUE	3_prime_UTR_variant	-	c.*633A>G	protein_coding	2.8	5.2	4	5.3
AOAH:chr7:36537629	0.0201465	TRUE	intron_variant	-	c.1306+2690A>G	protein_coding	32.4	34	31.1	26.6
NEAT1:chr11:65442678	0.0203609	TRUE	non_coding_transcript_exon_variant	-	n.19881A>G	lncRNA	33.5	31.5	33.3	26.1
STMP1:chr7:135676166	0.0204512	TRUE	3_prime_UTR_variant	-	c.*2001A>G	protein_coding	3.8	5.5	8.5	3.2
KCNE3:chr11:74455839	0.0206761	TRUE	3_prime_UTR_variant	-	c.*1413A>G	protein_coding	1.8	1.6	1.2	4.8
SPN:chr16:29670060	0.0207175	TRUE	3_prime_UTR_variant	-	c.*5129A>G	protein_coding	4.5	4.8	6.8	6.6
SELENOT:chr3:150627784	0.0209424	FALSE	3_prime_UTR_variant	-	c.*155A>G	protein_coding	1.6	1.6	2.3	2.1
SPN:chr16:29668893	0.0209424	TRUE	3_prime_UTR_variant	-	c.*3962A>G	protein_coding	7.2	6.9	10.8	10.7
CYP20A1:chr2:203304033	0.0209483	TRUE	3_prime_UTR_variant	-	c.*7125A>G	protein_coding	15.2	29.9	28.3	8.5
CTC1:chr17:8226274	0.0211695	TRUE	3_prime_UTR_variant	-	c.*1906A>G	protein_coding	14.7	18.4	9.8	19.9
MBNL1:chr3:152378159	0.0211695	TRUE	intron_variant	-	c.175-36782A>G	protein_coding	1.4	2.1	0.9	5.4
ITGAX:chr16:31362976	0.0212833	FALSE	synonymous_variant	p.V467=	c.1401A>G	protein_coding	5	6	5.3	4
SMIM14:chr4:39549547	0.0212891	TRUE	3_prime_UTR_variant	-	c.*2579A>G	protein_coding	34.7	33.5	52.3	45.4
C9orf78:chr9:129827915	0.0214134	TRUE	3_prime_UTR_variant	-	c.*246A>G	protein_coding	0.5	0.7	0.5	0.8
CCT8:chr21:29063852	0.0214738	TRUE	intron_variant	-	c.763-322A>G	protein_coding	23.4	23.5	16.9	35.8
VHL:chr3:10153299	0.0214738	TRUE	3_prime_UTR_variant	-	c.*3334A>G	protein_coding	6	5.2	7.1	12.2
GPR65:chr14:88013325	0.0215396	TRUE	3_prime_UTR_variant	-	c.*1464A>G	protein_coding	2.2	3.5	5.1	4.5
ARPC2:chr2:218235928	0.0216804	TRUE	intron_variant	-	c.268+1531A>G	protein_coding	0.8	0.9	2.2	1
PTGES3:chr12:56664458	0.0216804	FALSE	3_prime_UTR_variant	-	c.*21A>G	protein_coding	0.3	0.5	0.4	0.8
CD96:chr3:111651905	0.021743	TRUE	3_prime_UTR_variant	-	c.*2099A>G	protein_coding	0.9	0.7	0.2	2.2
MECP2:chrX:154071598	0.0219414	TRUE	intron_variant	-	c.62+26006A>G	protein_coding	16	14.4	29.3	16.6
BORCS7:chr10:102863348	0.0220653	TRUE	3_prime_UTR_variant	-	c.*424A>G	protein_coding	4.9	5	2.3	9.7
SIK3:chr11:116844045	0.02215	FALSE	3_prime_UTR_variant	-	c.*1598A>G	protein_coding	0.5	0.5	1.8	0.5
APOL6:chr22:35659940	0.0222373	TRUE	3_prime_UTR_variant	-	c.*344A>G	protein_coding	12	12.9	17.2	18.5
EIF2AK2:chr2:37100515	0.0222373	TRUE	3_prime_UTR_variant	-	c.*6758A>G	protein_coding	16.1	16.4	21.3	20.2
VHL:chr3:10152310	0.0222837	TRUE	3_prime_UTR_variant	-	c.*2345A>G	protein_coding	15.9	15.8	18.4	24.8
HECTD4:chr12:112267124	0.0223593	TRUE	intron_variant	-	c.2322-142A>G	protein_coding	97.8	97.2	94.6	99.2
TNFRSF1B:chr1:12207913	0.0223837	TRUE	3_prime_UTR_variant	-	c.*893A>G	protein_coding	3.8	3.7	3.8	1.7
TROAP:chr12:49325290	0.0224095	TRUE	intron_variant	-	c.338-211A>G	protein_coding	7.9	12.2	9.5	7.6
PYHIN1:chr1:158944922	0.0224929	FALSE	synonymous_variant	p.A413=	c.1239A>G	protein_coding	3	3.2	2.6	0
PJA2:chr5:109335498	0.0224929	FALSE	3_prime_UTR_variant	-	c.*1733A>G	protein_coding	6.5	7.9	8.4	9.3
TROAP:chr12:49324618	0.0225445	TRUE	intron_variant	-	c.337+581A>G	protein_coding	0.8	3.7	0.8	1.1
CTSS:chr1:150732716	0.022584	TRUE	3_prime_UTR_variant	-	c.*330A>G	protein_coding	4.2	4.4	4.5	3.6
APOBEC3F:chr22:39053258	0.0226336	TRUE	3_prime_UTR_variant	-	c.*563A>G	protein_coding	9.9	8.7	11.4	14.3
ZDHHC18:chr1:26855513	0.02279	FALSE	3_prime_UTR_variant	-	c.*1670A>G	protein_coding	0.5	0.8	0.7	0.9
IFI16:chr1:159046927	0.022845	FALSE	intron_variant	-	c.1497+1463A>G	protein_coding	6.2	5.1	2.7	9.2
APOBEC3C:chr22:39019976	0.0228795	TRUE	3_prime_UTR_variant	-	c.*1589A>G	protein_coding	2	1.8	3.5	2.5
ADGRE2:chr19:14766350	0.0228795	FALSE	synonymous_variant	p.P173=	c.519A>G	protein_coding	0.7	0.9	0.4	2.3
APOBEC3C:chr22:39018820	0.0229298	TRUE	3_prime_UTR_variant	-	c.*433A>G	protein_coding	0.6	0.6	0.6	1.6
SPN:chr16:29670010	0.0229895	TRUE	3_prime_UTR_variant	-	c.*5079A>G	protein_coding	8	8.2	10.8	10.7
SPN:chr16:29670046	0.0229962	TRUE	3_prime_UTR_variant	-	c.*5115A>G	protein_coding	2.5	2.5	3.9	3.9
DPEP2:chr16:67991367	0.0229962	TRUE	intron_variant	-	c.663-183A>G	protein_coding	0.7	0.9	0.8	3.1
IKZF3:chr17:39760897	0.0235463	TRUE	3_prime_UTR_variant	-	c.*4893A>G	protein_coding	1.1	0.7	0.5	2.1
POLR1D:chr13:27651775	0.0236183	TRUE	intron_variant	-	c.101+3322A>G	protein_coding	11.2	13.1	19.7	9.4
POLR1D:chr13:27653508	0.0238154	TRUE	intron_variant	-	c.101+5055A>G	protein_coding	46.3	43	56.1	39.1
SSH2:chr17:29750771	0.0238154	TRUE	intron_variant	-	c.188+43123A>G	protein_coding	7	8.4	12.5	10.9
MTCO1P12:chr1:632487	0.0239463	TRUE	non_coding_transcript_exon_variant	-	n.1414A>G	unprocessed_pseudogene	95.7	96.3	95.1	98.7
SLC25A37:chr8:23543166	0.0239463	TRUE	intron_variant	-	c.210+13954A>G	protein_coding	1.2	1.8	1.1	1.1
CR1:chr1:207511631	0.0239937	FALSE	missense_variant	p.D155G	c.464A>G	protein_coding	0.8	0.7	0.6	1.7
XAF1:chr17:6774894	0.0240449	TRUE	3_prime_UTR_variant	-	c.*1725A>G	protein_coding	0.3	0.4	0.8	0.8
STAM:chr10:17686400	0.0240449	FALSE	intron_variant	-	c.297+1473A>G	protein_coding	1.3	2.5	1.2	1.3
PPP4R3B:chr2:55568251	0.0240449	FALSE	synonymous_variant	p.G626=	c.1878A>G	protein_coding	3	2.2	1.6	1.3
FOLR2:chr11:72220902	0.024202	FALSE	synonymous_variant	p.T61=	c.183A>G	protein_coding	8.8	8.2	2.6	1.1
FOXO3B:chr17:18667374	0.0243485	FALSE	3_prime_UTR_variant	-	c.*4935A>G	protein_coding	37.7	44.2	8.9	66.1
SPN:chr16:29670337	0.0245281	TRUE	3_prime_UTR_variant	-	c.*5406A>G	protein_coding	2.2	1.6	2.2	5.1
SMIM14:chr4:39551184	0.0245379	TRUE	3_prime_UTR_variant	-	c.*942A>G	protein_coding	2	3	4.3	5.9
NEDD9:chr6:11360647	0.0246722	TRUE	intron_variant	-	c.-153+21492A>G	protein_coding	5.8	2.8	4.8	12.1
EZH1:chr17:42702336	0.0247364	TRUE	3_prime_UTR_variant	-	c.*196A>G	protein_coding	1.3	1.1	3.6	2.7
ZNF141:chr4:342880	0.0248321	TRUE	intron_variant	-	c.4-902A>G	protein_coding	87.8	88.9	88.8	96.2
CR1L:chr1:207677560	0.025278	FALSE	missense_variant	p.K90R	c.269A>G	protein_coding	1.7	2.2	0.9	0.8
CNIH4:chr1:224364236	0.0253249	FALSE	intron_variant	-	c.139-1643A>G	protein_coding	32.8	34.4	13.1	61
WHAMMP3:chr15:22672823	0.0255168	FALSE	non_coding_transcript_exon_variant	-	n.1257A>G	processed_transcript	15.2	12.3	10.5	6.9
RIN3:chr14:92654331	0.025725	TRUE	intron_variant	-	c.2026+1256A>G	protein_coding	3.2	2.7	1.9	7.6
MOB3A:chr19:2071935	0.0258088	TRUE	3_prime_UTR_variant	-	c.*1460A>G	protein_coding	0.5	0.6	0.8	0.5
NORAD:chr20:36047084	0.0258859	TRUE	non_coding_transcript_exon_variant	-	n.3935A>G	lncRNA	0.4	0.7	1	0.7
PLBD1:chr12:14539037	0.0258982	TRUE	intron_variant	-	c.558+1727A>G	protein_coding	23.8	48.3	44.7	35.5
APOBEC3F:chr22:39053086	0.0259397	TRUE	3_prime_UTR_variant	-	c.*391A>G	protein_coding	2	2.3	2	5.9
C16orf72:chr16:9106797	0.0262816	TRUE	intron_variant	-	c.583+3538A>G	protein_coding	3.6	3.4	2.2	1.8
GBP4:chr1:89183779	0.0266148	TRUE	3_prime_UTR_variant	-	c.*1475A>G	protein_coding	63.8	64.4	64.7	54.4
DDX5:chr17:64499740	0.0266206	FALSE	3_prime_UTR_variant	-	c.*183A>G	protein_coding	0.8	0.9	1	0.5
TUBA1A:chr12:49186412	0.0266682	TRUE	synonymous_variant	p.Q91=	c.273A>G	protein_coding	0.9	0.9	0.6	0.3
PI4KA:chr22:20714659	0.0266682	FALSE	missense_variant	p.I1787V	c.5359A>G	protein_coding	3.1	2.3	2.1	0.9
SPN:chr16:29667614	0.0266765	TRUE	3_prime_UTR_variant	-	c.*2683A>G	protein_coding	25.3	24.8	26.5	31
KCNE3:chr11:74455790	0.0266814	TRUE	3_prime_UTR_variant	-	c.*1462A>G	protein_coding	0.3	0.6	0.8	1.9
MYO9B:chr19:17199188	0.0268388	TRUE	intron_variant	-	c.4238+880A>G	protein_coding	11	7.1	13.7	5.6
AC090527.3:chr15:45597942	0.0268638	TRUE	intron_variant	-	c.-18+10417A>G	protein_coding	1.1	3.4	0.8	0.7
RNU5B-1:chr15:65304745	0.0269021	FALSE	non_coding_transcript_exon_variant	-	n.69A>G	snRNA	1.3	1.3	0	0
APOL6:chr22:35660543	0.0269306	TRUE	3_prime_UTR_variant	-	c.*947A>G	protein_coding	2.2	2.2	3.5	3.1
DCTN5:chr16:23672872	0.0269323	TRUE	3_prime_UTR_variant	-	c.*5728A>G	protein_coding	9.2	10	9.6	22.3
SLC25A37:chr8:23543092	0.0269797	TRUE	intron_variant	-	c.210+13880A>G	protein_coding	1.9	2.6	1.8	1.6
TRGC2:chr7:38249279	0.0270469	FALSE	missense_variant	p.I99V	c.295A>G	TR_C_gene	2.6	2.5	1.7	0.4
SORL1:chr11:121536599	0.0273467	TRUE	intron_variant	-	c.1685+4047A>G	protein_coding	3.6	7.2	3.1	6.2
TMEM154:chr4:152623712	0.0273912	TRUE	3_prime_UTR_variant	-	c.*4834A>G	protein_coding	0.2	0.4	0.6	0
MTCO1P40:chr17:53106252	0.0278566	TRUE	non_coding_transcript_exon_variant	-	n.519A>G	processed_pseudogene	92.3	91.3	41.7	96
HM13:chr20:31538972	0.0280511	TRUE	intron_variant	-	c.365+711A>G	protein_coding	11.7	12.1	18.2	16.4
FRS2:chr12:69516480	0.0281154	FALSE	intron_variant	-	c.-121-45700A>G	protein_coding	4.8	5.4	15.1	17.7
AC013394.1:chr15:92889486	0.0283164	TRUE	intron_variant	-	c.-140-2518A>G	protein_coding	18.9	17.8	21.1	6.9
EIF2AK2:chr2:37100865	0.0289182	TRUE	3_prime_UTR_variant	-	c.*6408A>G	protein_coding	16.8	15.6	20.8	17.5
GBP4:chr1:89183839	0.0289807	TRUE	3_prime_UTR_variant	-	c.*1415A>G	protein_coding	9.2	10.1	12.5	13.8
METTL2B:chr7:128502779	0.0289852	TRUE	3_prime_UTR_variant	-	c.*863A>G	protein_coding	29.6	31.9	28.6	49.2
PTENP1:chr9:33676245	0.0289852	FALSE	non_coding_transcript_exon_variant	-	n.1255A>G	processed_transcript	75.7	80.1	72.3	92.6
POLR2D:chr2:127843864	0.02899	TRUE	3_prime_UTR_variant	-	c.*4243A>G	protein_coding	6.2	5.9	11.1	12.4
SLC25A37:chr8:23543169	0.0290241	TRUE	intron_variant	-	c.210+13957A>G	protein_coding	3	4	2.8	2.9
SPN:chr16:29669950	0.0290241	TRUE	3_prime_UTR_variant	-	c.*5019A>G	protein_coding	16.3	14.7	17.1	19.7
GNL3L:chrX:54563297	0.0290598	TRUE	3_prime_UTR_variant	-	c.*2695A>G	protein_coding	60.6	59.4	64.7	65.8
EIF3I:chr1:32231289	0.0290634	TRUE	3_prime_UTR_variant	-	c.*93A>G	protein_coding	1.3	1.4	2.7	1.3
RAB2B:chr14:21460840	0.0290634	TRUE	3_prime_UTR_variant	-	c.*356A>G	protein_coding	18.3	25	19.4	20.2
DNAJC5:chr20:63911913	0.0293516	TRUE	intron_variant	-	c.-11-16422A>G	protein_coding	9.9	15.9	24.2	26.2
FCGR3A:chr1:161541969	0.0293711	FALSE	3_prime_UTR_variant	-	c.*1043A>G	protein_coding	2.7	3.4	1.4	1.2
IKZF3:chr17:39760295	0.0294618	TRUE	3_prime_UTR_variant	-	c.*5495A>G	protein_coding	13.2	12.7	17.1	17.5
UBAC2:chr13:99205904	0.0295254	FALSE	intron_variant	-	c.31+4965A>G	protein_coding	0.7	1.5	2	0
STAM:chr10:17687491	0.0297504	TRUE	intron_variant	-	c.298-536A>G	protein_coding	0.9	1.8	1.3	1.1
SPN:chr16:29668892	0.0297504	TRUE	3_prime_UTR_variant	-	c.*3961A>G	protein_coding	5.5	5.3	8.3	8.7
TRIM58:chr1:247877977	0.029825	FALSE	3_prime_UTR_variant	-	c.*1488A>G	protein_coding	0.9	1.2	0.9	0.9
APOL1:chr22:36266900	0.0299552	TRUE	3_prime_UTR_variant	-	c.*867A>G	protein_coding	2.4	2.6	3.3	5.1
STAM:chr10:17687279	0.0305225	TRUE	intron_variant	-	c.298-748A>G	protein_coding	7	7.6	7.5	3.3
CTSS:chr1:150732681	0.0305225	TRUE	3_prime_UTR_variant	-	c.*365A>G	protein_coding	0.8	1.1	1	0.8
HOOK3:chr8:43028279	0.0305225	TRUE	3_prime_UTR_variant	-	c.*9781A>G	protein_coding	6.8	4.6	1.2	1.7
PDE7A:chr8:65732716	0.0305769	TRUE	intron_variant	-	c.696+2078A>G	protein_coding	6.5	9.3	2.9	5.3
NBPF14:chr1:148532143	0.0306504	TRUE	3_prime_UTR_variant	-	c.*862A>G	protein_coding	0.6	0.6	0.7	2
FGD5-AS1:chr3:14944591	0.0306504	TRUE	non_coding_transcript_exon_variant	-	n.2016A>G	lncRNA	45.1	45.5	52.6	56.2
NBEAL1:chr2:203190761	0.0306724	FALSE	intron_variant	-	c.6834+372A>G	protein_coding	79.7	75.8	20	78.5
PMS2P3:chr7:75516164	0.0307121	FALSE	non_coding_transcript_exon_variant	-	n.675A>G	processed_transcript	1.7	1.7	0.9	0.2
CCAR1:chr10:68758323	0.0307121	TRUE	intron_variant	-	c.1920+946A>G	protein_coding	73.6	79.9	78.8	69.4
RBBP9:chr20:18488404	0.0307121	TRUE	3_prime_UTR_variant	-	c.*1360A>G	protein_coding	29	36.2	50.2	32.8
AC016739.1:chr2:176200949	0.0307121	TRUE	non_coding_transcript_exon_variant	-	n.304A>G	processed_pseudogene	99.4	99.4	99.7	98
AC133555.6:chr16:29595038	0.0311722	FALSE	intron_variant,non_coding_transcript_variant	-	n.615+18065A>G	lncRNA	7.1	8.4	8.7	0.9
RAB2B:chr14:21460751	0.0312449	TRUE	3_prime_UTR_variant	-	c.*445A>G	protein_coding	61.1	67.7	58.8	60.1
XPO6:chr16:28200747	0.0312449	TRUE	intron_variant	-	c.3+10619A>G	protein_coding	11	14.1	15.1	17.8
NBPF11:chr1:148146688	0.0312449	FALSE	intron_variant	-	c.-548-3002A>G	protein_coding	81.4	82.6	73	92.4
UBR2:chr6:42592920	0.0313046	FALSE	intron_variant	-	c.417+691A>G	protein_coding	0.2	0.7	0.4	0.3
MYO1F:chr19:8550949	0.0313046	FALSE	intron_variant	-	c.772-255A>G	protein_coding	2.2	1.4	0.7	0.5
ZNF767P:chr7:149590487	0.0313046	FALSE	intron_variant,non_coding_transcript_variant	-	n.600+29437A>G	processed_transcript	2.6	5.7	2.4	0.6
AC008878.3:chr19:7417484	0.0313833	TRUE	intron_variant	-	c.204-22860A>G	protein_coding	10.2	14.7	5.6	17.5
ZNF708:chr19:21291602	0.0315186	TRUE	3_prime_UTR_variant	-	c.*1672A>G	protein_coding	13.2	11.5	17.2	19.5
ATF7IP:chr12:14491008	0.0319144	FALSE	intron_variant	-	c.3305-5223A>G	protein_coding	4.1	5.7	2.6	0.3
CTSS:chr1:150731672	0.032015	FALSE	3_prime_UTR_variant	-	c.*1374A>G	protein_coding	1.6	1.7	2.1	2.2
RINL:chr19:38869073	0.0321758	TRUE	3_prime_UTR_variant	-	c.*31A>G	protein_coding	9.3	9	15.4	14.4
RAB3GAP2:chr1:220253969	0.0321764	FALSE	intron_variant	-	c.115+18254A>G	protein_coding	89.2	89.1	86.3	95.5
AC245297.3:chr1:149178909	0.0323607	FALSE	intron_variant,non_coding_transcript_variant	-	n.409-1387A>G	lncRNA	23.3	23.8	21.8	9
MAP4K5:chr14:50422029	0.0323607	TRUE	intron_variant	-	c.2453+1092A>G	protein_coding	85.8	86	84.7	95.4
PPP1R12B:chr1:202472124	0.032993	FALSE	intron_variant	-	c.2034-16409A>G	protein_coding	58.1	62.8	NA	87.5
ANKRD44:chr2:197274849	0.0331191	TRUE	intron_variant	-	c.27+35729A>G	protein_coding	5	9.9	13.7	5.7
ZBTB24:chr6:109463083	0.0332702	TRUE	3_prime_UTR_variant	-	c.*2768A>G	protein_coding	27.7	19.6	40.7	23.5
SPI1:chr11:47364343	0.0334928	FALSE	intron_variant	-	c.146-4303A>G	protein_coding	7.6	5.5	14.1	5.4
SPN:chr16:29670239	0.0336422	TRUE	3_prime_UTR_variant	-	c.*5308A>G	protein_coding	21.6	21.8	27.2	23.9
APOBEC3C:chr22:39018706	0.0338502	TRUE	3_prime_UTR_variant	-	c.*319A>G	protein_coding	0.4	0.8	0.9	0.8
NEAT1:chr11:65440055	0.0342416	TRUE	non_coding_transcript_exon_variant	-	n.17258A>G	lncRNA	21.9	23.9	21.9	17.5
MIER1:chr1:66985398	0.0344437	FALSE	3_prime_UTR_variant	-	c.*498A>G	protein_coding	4.9	6.6	9	7.9
CDS2:chr20:5195158	0.0346881	TRUE	3_prime_UTR_variant	-	c.*4924A>G	protein_coding	23.3	25.9	28.8	30.6
SNX20:chr16:50673098	0.0348127	TRUE	3_prime_UTR_variant	-	c.*308A>G	protein_coding	0.2	0.5	0.8	0.4
CTSS:chr1:150753720	0.0348127	TRUE	intron_variant	-	c.399+1281A>G	protein_coding	27.1	23.8	28.6	33.5
TRIM58:chr1:247877318	0.0348902	TRUE	3_prime_UTR_variant	-	c.*829A>G	protein_coding	1.6	2.2	1.8	1.5
AC242842.3:chr1:149555393	0.035009	FALSE	3_prime_UTR_variant	-	c.*655A>G	protein_coding	0.5	0.5	0.7	1.8
APBB1IP:chr10:26451289	0.035009	TRUE	intron_variant	-	c.-1+12436A>G	protein_coding	27.3	32.4	60	32.5
VMP1:chr17:59836327	0.0350508	TRUE	intron_variant	-	c.975-1968A>G	protein_coding	34	36.9	28.6	29.6
MRPS16:chr10:73250329	0.0352405	TRUE	3_prime_UTR_variant	-	c.*523A>G	protein_coding	5.5	6.2	8.1	11.2
BTN3A2:chr6:26375470	0.0354685	FALSE	intron_variant	-	c.*35-327A>G	protein_coding	2.4	1.7	7.5	4.9
USP4:chr3:49320587	0.0356102	TRUE	intron_variant	-	c.695+4115A>G	protein_coding	46.4	50	47.7	36.7
BTN3A2:chr6:26376239	0.0356102	TRUE	3_prime_UTR_variant	-	c.*477A>G	protein_coding	0.4	0.6	0.2	1.4
ALPK1:chr4:112400038	0.0357511	TRUE	intron_variant	-	c.277-11789A>G	protein_coding	0.8	5.4	2.9	2.9
PPP2R5C:chr14:101816119	0.0362716	TRUE	intron_variant	-	c.94-2873A>G	protein_coding	9.3	11.3	16.6	16
VPS37B:chr12:122866246	0.036906	TRUE	3_prime_UTR_variant	-	c.*870A>G	protein_coding	8.4	7.6	10.7	12.5
PILRB:chr7:100353081	0.0370604	FALSE	5_prime_UTR_variant	-	c.-321A>G	protein_coding	2.8	2.9	2.1	0.7
ARSD:chrX:2906276	0.0376575	TRUE	3_prime_UTR_variant	-	c.*995A>G	protein_coding	80.2	84.4	87	90.6
SAMHD1:chr20:36914902	0.0378136	TRUE	intron_variant	-	c.1062+1820A>G	protein_coding	4	2.6	5.5	3.6
SPN:chr16:29669895	0.0381636	TRUE	3_prime_UTR_variant	-	c.*4964A>G	protein_coding	9.3	10.7	15.4	14.6
PGPEP1:chr19:18368296	0.0384392	TRUE	3_prime_UTR_variant	-	c.*4713A>G	protein_coding	10.2	3.9	8.7	7
SELENOT:chr3:150627664	0.0384783	TRUE	3_prime_UTR_variant	-	c.*35A>G	protein_coding	10.2	11.1	12.6	13.2
GRK3:chr22:25725027	0.0385239	TRUE	3_prime_UTR_variant	-	c.*2577A>G	protein_coding	20.5	16.8	33.2	30.2
DYM:chr18:49043129	0.0386358	TRUE	3_prime_UTR_variant	-	c.*926A>G	protein_coding	1.7	1.1	1.5	4.8
RANBP2:chr2:108766631	0.03869	FALSE	missense_variant	p.D2031G	c.6092A>G	protein_coding	2.1	2.7	2.1	0.7
SPN:chr16:29668711	0.0389335	TRUE	3_prime_UTR_variant	-	c.*3780A>G	protein_coding	9.9	9.7	14.1	12.1
PML:chr15:74026915	0.0389382	TRUE	intron_variant	-	c.1254+1988A>G	protein_coding	1.7	1.8	5.4	7.5
SELENOT:chr3:150627783	0.0389382	FALSE	3_prime_UTR_variant	-	c.*154A>G	protein_coding	2	2.6	2.9	3
MYO1F:chr19:8572788	0.0390747	TRUE	intron_variant	-	c.3+4519A>G	protein_coding	4.5	3	3.2	6.3
LUCAT1:chr5:91310628	0.0391261	TRUE	non_coding_transcript_exon_variant	-	n.3071A>G	lncRNA	0.5	0.4	0.5	1.8
RPL6P27:chr18:6462775	0.0393658	FALSE	non_coding_transcript_exon_variant	-	n.236A>G	transcribed_processed_pseudogene	0.4	0.3	0.2	0.9
SOS2:chr14:50170031	0.039519	FALSE	intron_variant	-	c.1068+4423A>G	protein_coding	1.4	1.5	1.4	0.9
TLCD4:chr1:95192109	0.0400632	TRUE	3_prime_UTR_variant	-	c.*241A>G	protein_coding	1.1	4.5	2.4	2.4
FBXW7:chr4:152518474	0.0403887	TRUE	intron_variant	-	c.-70+16467A>G	protein_coding	14	15.7	28.7	9.2
RHOQ:chr2:46579773	0.0405509	TRUE	intron_variant	-	c.463-1155A>G	protein_coding	1.4	3.6	1	0.5
FKBP1A:chr20:1370396	0.0411303	FALSE	intron_variant	-	c.*37-324A>G	protein_coding	5.5	6.2	7.2	12.1
EIF2AK2:chr2:37100932	0.0413737	TRUE	3_prime_UTR_variant	-	c.*6341A>G	protein_coding	50.1	51.8	56.2	56.9
ZNF587:chr19:57861448	0.0414912	TRUE	3_prime_UTR_variant	-	c.*1308A>G	protein_coding	7.9	9	8.3	4.8
TEP1:chr14:20366898	0.041588	TRUE	3_prime_UTR_variant	-	c.*1539A>G	protein_coding	28.1	26.4	38.3	41.1
VHL:chr3:10152049	0.0415976	TRUE	3_prime_UTR_variant	-	c.*2084A>G	protein_coding	6.3	5.8	13.7	5.8
C9orf78:chr9:129827780	0.0416076	TRUE	3_prime_UTR_variant	-	c.*381A>G	protein_coding	0.6	0.6	0.6	1
MX2:chr21:41386878	0.0416327	FALSE	intron_variant	-	c.733-3687A>G	protein_coding	0.6	0.9	1.9	1.4
RANBP2:chr2:108753476	0.0417456	FALSE	missense_variant	p.I656M	c.1968A>G	protein_coding	1.3	1.5	0.6	0.1
NIBAN1:chr1:184793338	0.0419645	TRUE	3_prime_UTR_variant	-	c.*1639A>G	protein_coding	25.7	25.6	27.4	23.9
RAB2B:chr14:21460880	0.042089	TRUE	3_prime_UTR_variant	-	c.*316A>G	protein_coding	1.5	2.8	1.6	0.9
PLBD2:chr12:113389833	0.0421007	TRUE	3_prime_UTR_variant	-	c.*1207A>G	protein_coding	4.4	8	8.2	9.9
NIN:chr14:50803964	0.0426772	TRUE	intron_variant	-	c.265+2773A>G	protein_coding	6.1	9.9	17.4	7.8
ANAPC16:chr10:72220345	0.0426772	TRUE	5_prime_UTR_variant	-	c.-62A>G	protein_coding	0.7	0.5	0.4	1.7
SNX18:chr5:54526206	0.0430061	TRUE	intron_variant	-	c.1621+6633A>G	protein_coding	4.3	10.4	15.5	2.3
C5AR1:chr19:47321817	0.0432371	TRUE	3_prime_UTR_variant	-	c.*987A>G	protein_coding	3	3.2	3.5	3.8
METTL7A:chr12:50930653	0.0435048	TRUE	3_prime_UTR_variant	-	c.*503A>G	protein_coding	13.1	13.3	17.6	17.9
APOBEC3C:chr22:39020018	0.0436455	TRUE	3_prime_UTR_variant	-	c.*1631A>G	protein_coding	3.1	4.5	4.9	4.5
AC096677.1:chr1:201517184	0.0437747	TRUE	intron_variant,non_coding_transcript_variant	-	n.179+9765A>G	lncRNA	45.8	38.6	53.1	24.9
RBM5:chr3:50099022	0.0441327	TRUE	intron_variant	-	c.340-960A>G	protein_coding	2.1	3.2	4.8	8.3
LINC01410:chr9:62809790	0.0441327	FALSE	non_coding_transcript_exon_variant	-	n.247A>G	lncRNA	69.5	66.8	61.9	55.7
MEGF9:chr9:120602017	0.0443627	TRUE	3_prime_UTR_variant	-	c.*3173A>G	protein_coding	0.6	0.6	0.4	1
TBXAS1:chr7:139889172	0.0443627	TRUE	intron_variant	-	c.239+13535A>G	protein_coding	4.3	7.9	4	4.3
RIOK3:chr18:23482247	0.0445575	TRUE	3_prime_UTR_variant	-	c.*968A>G	protein_coding	1	1.5	1.1	1
IKZF3:chr17:39760332	0.0447521	TRUE	3_prime_UTR_variant	-	c.*5458A>G	protein_coding	3.9	5.1	8.5	4.5
DDX58:chr9:32456488	0.0447521	TRUE	3_prime_UTR_variant	-	c.*634A>G	protein_coding	54	53.6	64.8	62.7
APOBEC3C:chr22:39019857	0.0448222	TRUE	3_prime_UTR_variant	-	c.*1470A>G	protein_coding	1.4	1.6	2.8	2.1
GRK3:chr22:25725683	0.0450041	TRUE	3_prime_UTR_variant	-	c.*3233A>G	protein_coding	46.1	46.7	56.2	64.7
RPS18P12:chr17:14705438	0.0450721	FALSE	non_coding_transcript_exon_variant	-	n.97A>G	processed_pseudogene	5.9	4.1	1.7	0.8
CD96:chr3:111651901	0.0450868	TRUE	3_prime_UTR_variant	-	c.*2095A>G	protein_coding	0.8	0.9	0.6	2.6
NIBAN1:chr1:184792085	0.045295	TRUE	3_prime_UTR_variant	-	c.*2892A>G	protein_coding	2.5	2.4	2.7	1.7
GOLGA8B:chr15:34525837	0.0457741	FALSE	3_prime_UTR_variant	-	c.*1795A>G	protein_coding	1.7	1.7	0.3	0
SOD2:chr6:159679826	0.0458928	TRUE	3_prime_UTR_variant	-	c.*2667A>G	protein_coding	5.4	5	6.8	4.1
IRAK3:chr12:66202516	0.0462865	TRUE	intron_variant	-	c.134-1195A>G	protein_coding	14.1	26.1	20.5	9.6
SPN:chr16:29670232	0.0463153	TRUE	3_prime_UTR_variant	-	c.*5301A>G	protein_coding	7.6	9.3	10.2	11.8
XIAP:chrX:123913323	0.0463702	TRUE	3_prime_UTR_variant	-	c.*6142A>G	protein_coding	32	28.3	35.5	40.1
SPG7:chr16:89520416	0.0464142	TRUE	intron_variant	-	c.377-3590A>G	protein_coding	9	2.9	7.3	3.8
VPS9D1:chr16:89718718	0.046628	TRUE	intron_variant	-	c.175+309A>G	protein_coding	1.8	1.6	1	4
NIBAN1:chr1:184791990	0.046628	TRUE	3_prime_UTR_variant	-	c.*2987A>G	protein_coding	37.8	38.6	40.4	35.7
WASH9P:chr1:191252	0.046628	FALSE	intron_variant,non_coding_transcript_variant	-	n.150-2350A>G	unprocessed_pseudogene	27.2	27.9	20.9	6.9
USP12:chr13:27066643	0.046628	FALSE	3_prime_UTR_variant	-	c.*2640A>G	protein_coding	0.5	1.6	0.9	0.6
PELI1:chr2:64138192	0.046628	TRUE	intron_variant	-	c.-70+5889A>G	protein_coding	4.5	3	5.2	4.1
DDX58:chr9:32456382	0.046628	TRUE	3_prime_UTR_variant	-	c.*740A>G	protein_coding	51.6	48.1	58.5	54.4
RASSF3:chr12:64626800	0.0467165	TRUE	intron_variant	-	c.111+16057A>G	protein_coding	1.2	2.9	4.5	4.6
NUP43:chr6:149724611	0.0470628	TRUE	3_prime_UTR_variant	-	c.*2358A>G	protein_coding	6.1	4.4	15	7.7
APOL1:chr22:36266784	0.0470656	TRUE	3_prime_UTR_variant	-	c.*751A>G	protein_coding	17.7	42.5	41.6	45.8
SPN:chr16:29669101	0.0473019	TRUE	3_prime_UTR_variant	-	c.*4170A>G	protein_coding	16.2	15.9	20.3	17.1
SP100:chr2:230524940	0.0474943	FALSE	intron_variant	-	c.2094+13774A>G	protein_coding	0.4	0.4	1.4	0.8
ELL:chr19:18454717	0.0475598	TRUE	intron_variant	-	c.870-3069A>G	protein_coding	1.8	1.8	1.8	6
ARF3:chr12:48938461	0.0475978	TRUE	3_prime_UTR_variant	-	c.*486A>G	protein_coding	4.3	5	4	8.5
EIF2AK2:chr2:37103976	0.0477894	TRUE	3_prime_UTR_variant	-	c.*3297A>G	protein_coding	33.3	35.7	41.7	42.5
TMEM154:chr4:152623773	0.0478161	TRUE	3_prime_UTR_variant	-	c.*4773A>G	protein_coding	42.2	43	43.8	36
NFATC2IP:chr16:28965908	0.0479132	TRUE	3_prime_UTR_variant	-	c.*2045A>G	protein_coding	0.5	1.4	0.6	0.3
APOL1:chr22:36266115	0.048094	TRUE	3_prime_UTR_variant	-	c.*82A>G	protein_coding	1.6	1.3	2.6	4.6
YIPF4:chr2:32307818	0.0481233	TRUE	3_prime_UTR_variant	-	c.*2192A>G	protein_coding	39.1	20.3	24.8	31.8
IFI16:chr1:159043437	0.0483128	FALSE	intron_variant	-	c.1330-1860A>G	protein_coding	7.7	7.5	4.8	2.7
EIF2AK2:chr2:37100997	0.0483128	TRUE	3_prime_UTR_variant	-	c.*6276A>G	protein_coding	1.6	1.3	2	3
NIBAN1:chr1:184792137	0.0483128	TRUE	3_prime_UTR_variant	-	c.*2840A>G	protein_coding	13.5	12.7	13.7	11.6
ITGAX:chr16:31358365	0.0483396	TRUE	intron_variant	-	c.430+1001A>G	protein_coding	16.6	18.3	20.8	12.5
LCP2:chr5:170281352	0.0483396	TRUE	intron_variant	-	c.189-5492A>G	protein_coding	1.9	6.2	5.5	3.2
EIF2AK2:chr2:37103882	0.0484132	TRUE	3_prime_UTR_variant	-	c.*3391A>G	protein_coding	27.7	31.6	34.2	34.6
APBB1IP:chr10:26534559	0.0485375	TRUE	intron_variant	-	c.900+1034A>G	protein_coding	3.4	5.5	7.8	6.6
RNF149:chr2:101284498	0.0485383	TRUE	intron_variant	-	c.960+1583A>G	protein_coding	42.4	43.2	40.8	33.2
FAM168A:chr11:73510780	0.0488098	FALSE	intron_variant	-	c.-18-42288A>G	protein_coding	85	94.5	83	55.7
ISG20:chr15:88654003	0.0488098	TRUE	intron_variant	-	c.430-1412A>G	protein_coding	2.3	3.1	7.1	4.6
SIRPB2:chr20:1483664	0.0488098	TRUE	intron_variant	-	c.86-3599A>G	protein_coding	14.2	14.6	18.4	10.5
POLR1D:chr13:27653556	0.0488383	TRUE	intron_variant	-	c.101+5103A>G	protein_coding	32.5	28.6	38.6	26
APOL1:chr22:36266895	0.0488579	TRUE	3_prime_UTR_variant	-	c.*862A>G	protein_coding	1.8	1.4	2.5	3.4
APOL6:chr22:35666867	0.0488662	FALSE	3_prime_UTR_variant	-	c.*7271A>G	protein_coding	0.5	0.3	0.8	1.5
RAB3D:chr19:11326658	0.0489055	TRUE	intron_variant	-	c.473-1073A>G	protein_coding	14.3	14.9	14.5	25.8
IFITM3P2:chr12:31754801	0.0491769	FALSE	non_coding_transcript_exon_variant	-	n.82A>G	processed_pseudogene	12.1	14.8	18.9	39.1
APOBEC3C:chr22:39018756	0.0491769	TRUE	3_prime_UTR_variant	-	c.*369A>G	protein_coding	0.5	1	0.9	0.7
CCNYL1:chr2:207755419	0.0493526	TRUE	3_prime_UTR_variant	-	c.*1721A>G	protein_coding	28.7	24	36.1	31.1
RBM39:chr20:35732011	0.049367	FALSE	missense_variant	p.S76G	c.226A>G	protein_coding	0.7	0.8	0.6	1
GLT1D1:chr12:128912856	0.0493914	TRUE	intron_variant	-	c.375+13569A>G	protein_coding	22.5	17.3	18.9	13.7
NIBAN1:chr1:184793373	0.0493914	TRUE	3_prime_UTR_variant	-	c.*1604A>G	protein_coding	5.2	4.7	4.4	3.7
RNF24:chr20:3968490	0.0493914	TRUE	intron_variant	-	c.57-4466A>G	protein_coding	6.7	5.1	7.4	12.3
TROAP:chr12:49324831	0.0494769	TRUE	intron_variant	-	c.338-670A>G	protein_coding	0.8	3	1.6	1.1
KRCC1:chr2:88048179	0.0498304	TRUE	intron_variant	-	c.-291+7447A>G	protein_coding	25.9	36.6	13.8	18.1
CTSS:chr1:150731131	0.0500356	TRUE	3_prime_UTR_variant	-	c.*1915A>G	protein_coding	25	28.4	36.9	25.4
PCBD2:chr5:134924234	0.0500356	FALSE	intron_variant	-	c.216+13768A>G	protein_coding	89.8	88	81.6	94.6
GBP4:chr1:89192979	0.0503263	FALSE	missense_variant	p.T199A	c.595A>G	protein_coding	0.2	0.5	0.7	0.7
EIF2AK2:chr2:37103876	0.0505506	TRUE	3_prime_UTR_variant	-	c.*3397A>G	protein_coding	10.9	12.6	16.2	13.8
APOL1:chr22:36267058	0.0506222	FALSE	3_prime_UTR_variant	-	c.*1025A>G	protein_coding	0.4	0.4	0.9	1.3
MAP3K2:chr2:127334663	0.0512993	TRUE	intron_variant	-	c.264+1207A>G	protein_coding	7.3	13.7	9.3	2.7
FBXO6:chr1:11668809	0.0513765	FALSE	missense_variant	p.M51V	c.151A>G	protein_coding	4.1	3.9	0.9	0.3
RNF213:chr17:80336916	0.0513765	TRUE	intron_variant	-	c.4527+538A>G	protein_coding	0.7	1	0.3	2.1
MYO1F:chr19:8546686	0.0513765	TRUE	intron_variant	-	c.1270-950A>G	protein_coding	3.4	3.4	5.8	1.7
TMEM165:chr4:55410548	0.0513765	TRUE	intron_variant	-	c.208-1066A>G	protein_coding	6.9	6.5	14.4	17.5
SAMHD1:chr20:36914998	0.0514399	TRUE	intron_variant	-	c.1062+1724A>G	protein_coding	11.4	10.8	14.9	14.5
FAM185A:chr7:102755977	0.0523086	FALSE	intron_variant	-	c.562-1877A>G	protein_coding	80.1	68.4	72.5	0
ATG3:chr3:112557246	0.0523086	TRUE	intron_variant	-	c.114+1130A>G	protein_coding	8.4	15	15.7	21.7
MMP25:chr16:3047896	0.0523086	TRUE	intron_variant	-	c.232+349A>G	protein_coding	26.1	23.5	32.4	22.6
CSF3R:chr1:36472532	0.0523086	FALSE	synonymous_variant	p.E276=	c.828A>G	protein_coding	0.8	0.9	1.1	1.1
NCK2:chr2:105893995	0.0525996	FALSE	3_prime_UTR_variant	-	c.*819A>G	protein_coding	2.6	2	2.7	1.6
LINC01588:chr14:49994792	0.0526169	FALSE	intron_variant,non_coding_transcript_variant	-	n.3904-1919A>G	lncRNA	0.7	0.2	0.3	1.6
RPS19:chr19:41872801	0.052645	TRUE	3_prime_UTR_variant	-	c.*1424A>G	protein_coding	3.2	1.6	2.7	5.8
ZNF397:chr18:35248583	0.0529716	TRUE	3_prime_UTR_variant	-	c.*2273A>G	protein_coding	23.6	24.3	30.9	31
APOL6:chr22:35660178	0.0529735	FALSE	3_prime_UTR_variant	-	c.*582A>G	protein_coding	0.7	0.9	1.4	1.6
AC120114.4:chr16:29829229	0.0531285	TRUE	intron_variant	-	c.*149-1245A>G	nonsense_mediated_decay	9	11.6	15.8	21.3
SOD2:chr6:159679912	0.0532768	TRUE	3_prime_UTR_variant	-	c.*2581A>G	protein_coding	4.8	4.5	5.6	7.5
MTDH:chr8:97728750	0.0536064	TRUE	3_prime_UTR_variant	-	c.*4080A>G	protein_coding	5.4	4.4	3.6	9.6
VHL:chr3:10151940	0.053762	TRUE	3_prime_UTR_variant	-	c.*1975A>G	protein_coding	5.9	5.9	7.7	8.8
AL022318.4:chr22:39033096	0.0538832	TRUE	3_prime_UTR_variant	-	c.*780A>G	protein_coding	24.4	22.2	25.3	29.1
APOL6:chr22:35655097	0.0539998	TRUE	intron_variant	-	c.-47-1282A>G	protein_coding	8	20.5	24.6	17.4
ZNF93:chr19:19901068	0.0540293	FALSE	5_prime_UTR_variant	-	c.-21A>G	protein_coding	4.3	4.8	1.8	0
VMP1:chr17:59836481	0.0540638	TRUE	intron_variant	-	c.975-1814A>G	protein_coding	1.7	3.9	1.5	2.1
STK40:chr1:36376920	0.0540638	TRUE	intron_variant	-	c.-9+8803A>G	protein_coding	6	2	3.8	2.7
MPPE1:chr18:11891939	0.0540638	TRUE	intron_variant	-	c.390+1529A>G	protein_coding	21.5	21.5	19.5	36.3
GPR132:chr14:105049513	0.0541	TRUE	3_prime_UTR_variant	-	c.*1481A>G	protein_coding	5.4	4.5	7.9	7.8
DDX6:chr11:118750364	0.0541519	FALSE	3_prime_UTR_variant	-	c.*1741A>G	protein_coding	0.7	0.5	0.8	0.9
DTL:chr1:212051713	0.0541519	FALSE	intron_variant	-	c.460+4296A>G	protein_coding	95.2	93.4	91.2	97.9
CWF19L1:chr10:100253042	0.0544507	TRUE	intron_variant	-	c.623+379A>G	protein_coding	2.6	4.2	1.2	6.3
LYZ:chr12:69353695	0.0546045	TRUE	3_prime_UTR_variant	-	c.*476A>G	protein_coding	0.8	0.8	0.9	1
IGLV2-8:chr22:22823043	0.0546258	TRUE	synonymous_variant	p.S36=	c.108A>G	IG_V_gene	4	4.8	2	1.3
TMBIM6:chr12:49764502	0.0546347	FALSE	3_prime_UTR_variant	-	c.*1606A>G	protein_coding	4.3	4.7	4.9	5.5
TMEM154:chr4:152623770	0.0554069	TRUE	3_prime_UTR_variant	-	c.*4776A>G	protein_coding	63.4	65.7	66.8	60.9
EIF2AK2:chr2:37100508	0.0558725	TRUE	3_prime_UTR_variant	-	c.*6765A>G	protein_coding	4.8	5.6	7.6	6.4
CAPZA1:chr1:112665448	0.0559291	TRUE	intron_variant	-	c.586-1626A>G	protein_coding	28.7	14.2	15.7	13.5
CYP4F3:chr19:15660874	0.0559291	TRUE	3_prime_UTR_variant	-	c.*1489A>G	protein_coding	2.3	1	3	3.5
STAM:chr10:17686441	0.0561313	TRUE	intron_variant	-	c.297+1514A>G	protein_coding	1.7	3.7	3	1.1
GBP1:chr1:89058863	0.0562512	FALSE	synonymous_variant	p.T203=	c.609A>G	protein_coding	0.6	0.7	0.2	0.1
RIN3:chr14:92673009	0.0562512	TRUE	intron_variant	-	c.2336-3466A>G	protein_coding	18	27.3	6	39.7
EIF2AK2:chr2:37103293	0.0562512	TRUE	3_prime_UTR_variant	-	c.*3980A>G	protein_coding	17.6	30	37	18.6
APBB1IP:chr10:26513916	0.0563961	TRUE	intron_variant	-	c.813+256A>G	protein_coding	8.8	12.7	6.8	18.9
ADA2:chr22:17188635	0.0563961	TRUE	intron_variant	-	c.973-188A>G	protein_coding	11.6	5.7	15.3	9.3
MRPL20:chr1:1404728	0.0564962	TRUE	intron_variant	-	c.276+1081A>G	protein_coding	4.8	2.6	4.8	1.5
NCF1:chr7:74787319	0.0564962	TRUE	intron_variant	-	c.801-665A>G	protein_coding	12.2	13	14.2	17.7
HPCAL1:chr2:10320546	0.0564962	TRUE	intron_variant	-	c.-111+17369A>G	protein_coding	19.8	13.5	27.7	12.9
VMP1:chr17:59823733	0.0567034	TRUE	intron_variant	-	c.974+5960A>G	protein_coding	1.1	2.6	0.2	1.1
NIBAN1:chr1:184791991	0.0567725	TRUE	3_prime_UTR_variant	-	c.*2986A>G	protein_coding	51.7	52.6	53.8	48.7
VMP1:chr17:59800946	0.0574283	TRUE	intron_variant	-	c.715-7850A>G	protein_coding	46.6	44.4	38.7	31
RBM47:chr4:40495409	0.0578049	TRUE	intron_variant	-	c.-154-28710A>G	protein_coding	4.3	13.8	13.8	6.6
PGS1:chr17:78422940	0.0579501	TRUE	intron_variant	-	c.*11-1121A>G	protein_coding	22.2	20.9	17.5	16.9
ATG7:chr3:11451766	0.0579501	FALSE	intron_variant	-	c.2079+24840A>G	protein_coding	24.2	23.7	21.3	8.4
RILPL2:chr12:123412177	0.0579501	TRUE	3_prime_UTR_variant	-	c.*3714A>G	protein_coding	10.1	8.6	8.9	16.1
ATG12:chr5:115830653	0.058004	TRUE	3_prime_UTR_variant	-	c.*1151A>G	protein_coding	4.9	4.6	5.9	8.1
FRMD3:chr9:83245787	0.0581278	FALSE	3_prime_UTR_variant	-	c.*2131A>G	protein_coding	1.5	0.8	3.2	4.6
IFNAR1:chr21:33359782	0.0581392	FALSE	3_prime_UTR_variant	-	c.*4233A>G	protein_coding	1	1	1.8	0.6
STX12:chr1:27819148	0.0584073	TRUE	intron_variant	-	c.650-502A>G	protein_coding	25.3	17.9	28.8	8.1
CTSS:chr1:150731326	0.0584073	TRUE	3_prime_UTR_variant	-	c.*1720A>G	protein_coding	7.3	9.2	9.6	11.4
AC127526.2:chr11:3501185	0.0584073	FALSE	intron_variant,non_coding_transcript_variant	-	n.470-584A>G	lncRNA	1.8	2	1.3	5.1
GPBP1:chr5:57183841	0.0587771	TRUE	intron_variant	-	c.-58+7441A>G	protein_coding	22	12.4	14.4	21.7
IRAK3:chr12:66234416	0.0587771	TRUE	intron_variant	-	c.887+6046A>G	protein_coding	19.7	20.3	12.6	29.4
PTPRJ:chr11:47986960	0.0587771	TRUE	intron_variant	-	c.96+5952A>G	protein_coding	7.1	4.8	10	15.2
ZBTB44:chr11:130314568	0.0587771	FALSE	5_prime_UTR_variant	-	c.-250A>G	protein_coding	23.5	23.2	25.8	18.1
NCF1B:chr7:73233241	0.0587771	TRUE	intron_variant,non_coding_transcript_variant	-	n.988+1351A>G	processed_transcript	46.7	44.7	43.6	38.7
CFLAR:chr2:201164114	0.0588523	TRUE	3_prime_UTR_variant	-	c.*141A>G	protein_coding	2.2	2.1	2.4	1.5
TROAP:chr12:49325158	0.0589081	TRUE	intron_variant	-	c.338-343A>G	protein_coding	5.6	9.6	5.7	4.1
SPN:chr16:29667522	0.0593743	TRUE	3_prime_UTR_variant	-	c.*2591A>G	protein_coding	18.4	15.8	21.3	21.9
APOL1:chr22:36266889	0.0594184	TRUE	3_prime_UTR_variant	-	c.*856A>G	protein_coding	1.2	1.7	3.1	2.1
SRRD:chr22:26493211	0.0594184	TRUE	3_prime_UTR_variant	-	c.*1539A>G	protein_coding	6.1	2.6	14.1	6.3
EIF2AK2:chr2:37100471	0.0594673	TRUE	3_prime_UTR_variant	-	c.*6802A>G	protein_coding	8.4	8.8	11.4	10.5
RBM28:chr7:128305542	0.0594673	TRUE	3_prime_UTR_variant	-	c.*5255A>G	protein_coding	3.7	5.1	11.6	2.7
GCC2:chr2:108509031	0.0594673	FALSE	3_prime_UTR_variant	-	c.*1401A>G	protein_coding	2.5	3.4	1.5	0.3
APOBEC3F:chr22:39053494	0.0594673	TRUE	3_prime_UTR_variant	-	c.*799A>G	protein_coding	21.2	19.1	25.4	26
RESF1:chr12:31990668	0.0594673	TRUE	intron_variant	-	c.5087-1710A>G	protein_coding	0.8	0.3	1.8	0.8
IKZF3:chr17:39760929	0.0594673	TRUE	3_prime_UTR_variant	-	c.*4861A>G	protein_coding	22.5	25.6	29.7	27.1
HLA-C:chr6:31269127	0.0594673	FALSE	3_prime_UTR_variant	-	c.*42A>G	protein_coding	16	14.8	15	1.5
ARSD:chrX:2906213	0.0595276	TRUE	3_prime_UTR_variant	-	c.*1058A>G	protein_coding	49.7	50.4	61.6	52.2
NUP43:chr6:149730821	0.0595276	TRUE	intron_variant	-	c.913+792A>G	protein_coding	18.8	6	14.7	10.7
DMTN:chr8:22074514	0.0596559	TRUE	intron_variant	-	c.835+679A>G	protein_coding	12.6	24.2	14.7	12.5
SEC24C:chr10:73763570	0.0596559	FALSE	synonymous_variant	p.L356=	c.1068A>G	protein_coding	0	0.7	0.8	0.8
ZNF621:chr3:40537442	0.0600318	TRUE	3_prime_UTR_variant	-	c.*4352A>G	protein_coding	41.4	40.8	53.5	23.6
RAB2B:chr14:21460343	0.0600469	TRUE	3_prime_UTR_variant	-	c.*853A>G	protein_coding	55.9	67.7	58.2	57.2
SAV1:chr14:50637833	0.060099	FALSE	intron_variant	-	c.951-2449A>G	protein_coding	2.5	2.7	0.5	0.2
PSTPIP2:chr18:46023825	0.0601579	TRUE	intron_variant	-	c.212+784A>G	protein_coding	8.1	5.7	7.5	18.3
GOLM2:chr15:44346902	0.0601579	TRUE	intron_variant	-	c.802+8585A>G	protein_coding	15.6	26.7	28.7	26.4
YY1AP1:chr1:155660001	0.0601579	FALSE	missense_variant	p.M775V	c.2323A>G	protein_coding	0.6	0.6	0.3	0.1
BTN3A3:chr6:26452090	0.0601579	FALSE	synonymous_variant	p.T478=	c.1434A>G	protein_coding	2.8	2.7	1.9	1.2
ANKRD10:chr13:110898933	0.0605599	TRUE	intron_variant	-	c.456-5670A>G	protein_coding	3.2	3.1	7.2	1.3
NEAT1:chr11:65440056	0.0605805	TRUE	non_coding_transcript_exon_variant	-	n.17259A>G	lncRNA	8.1	8.7	8.9	5.1
PLEKHM1P1:chr17:64811652	0.0606238	TRUE	intron_variant,non_coding_transcript_variant	-	n.615-6552A>G	processed_transcript	3.6	5.9	1.5	2
NIBAN1:chr1:184792213	0.0607548	TRUE	3_prime_UTR_variant	-	c.*2764A>G	protein_coding	8	7.7	8.8	7
MEGF9:chr9:120603475	0.0607548	FALSE	3_prime_UTR_variant	-	c.*1715A>G	protein_coding	1.2	1.4	1.9	1.1
AHNAK:chr11:62530193	0.0607894	TRUE	synonymous_variant	p.K1408=	c.4224A>G	protein_coding	0.7	0.6	0.5	0.2
VHL:chr3:10151837	0.0607901	TRUE	3_prime_UTR_variant	-	c.*1872A>G	protein_coding	2.5	2.9	3.9	4.6
MYO1F:chr19:8554208	0.0611233	TRUE	intron_variant	-	c.326+269A>G	protein_coding	1.5	1.8	2.3	4.2
STAM:chr10:17686420	0.0612234	TRUE	intron_variant	-	c.297+1493A>G	protein_coding	1.6	3.2	1.8	1.7
ITGAX:chr16:31356655	0.0612234	FALSE	synonymous_variant	p.T58=	c.174A>G	protein_coding	1.1	3.3	3.5	1.2
RHBDF2:chr17:76495461	0.0612706	FALSE	intron_variant	-	c.-220+5892A>G	protein_coding	0.9	1.1	1.9	2.8
GPR65:chr14:88013312	0.0613555	TRUE	3_prime_UTR_variant	-	c.*1451A>G	protein_coding	7.5	9	11.5	11.3
MAVS:chr20:3868756	0.0614862	TRUE	3_prime_UTR_variant	-	c.*2609A>G	protein_coding	42.1	36.1	46.7	44.1
C16orf72:chr16:9110970	0.0616143	TRUE	intron_variant	-	c.584-5698A>G	protein_coding	1.7	3.4	1.2	1.3
RBM39:chr20:35713557	0.0616445	TRUE	intron_variant	-	c.1097-461A>G	protein_coding	4.8	7.5	10.4	9.6
F11R:chr1:160996511	0.0616977	TRUE	3_prime_UTR_variant	-	c.*2360A>G	protein_coding	16.3	18.5	23	21.3
MKRN1:chr7:140461874	0.0624809	TRUE	intron_variant	-	c.315-1938A>G	protein_coding	15.5	8.2	4.7	7
ARSD:chrX:2906302	0.0626086	TRUE	3_prime_UTR_variant	-	c.*969A>G	protein_coding	19.2	22.8	27.8	29.9
ATG12:chr5:115830603	0.0626184	TRUE	3_prime_UTR_variant	-	c.*1201A>G	protein_coding	3.2	4	4.9	6.2
PLSCR1:chr3:146519694	0.0626184	TRUE	intron_variant	-	c.738+1850A>G	protein_coding	1	1.8	2.7	2.6
MYO1F:chr19:8541496	0.0626184	TRUE	intron_variant	-	c.1610+410A>G	protein_coding	43.1	35.9	36.5	32.5
TAF1:chrX:71465202	0.0626184	TRUE	3_prime_UTR_variant	-	c.*1156A>G	protein_coding	5.9	6.6	7	9.3
KCNJ15:chr21:38303672	0.0626482	TRUE	3_prime_UTR_variant	-	c.*3283A>G	protein_coding	1.3	5.1	2.4	2.4
CLTC:chr17:59691067	0.0626507	FALSE	intron_variant	-	c.4915+356A>G	protein_coding	4.4	9.3	3.6	5.3
SNORD3B-2:chr17:19064091	0.0626602	FALSE	non_coding_transcript_exon_variant	-	n.46A>G	snoRNA	2.4	2.2	2.5	0.9
KIAA1109:chr4:122278761	0.0626962	TRUE	intron_variant	-	c.8592-1014A>G	protein_coding	11.1	17.4	11.3	4.6
YBX1P1:chr14:66013441	0.0626962	FALSE	non_coding_transcript_exon_variant	-	n.349A>G	processed_pseudogene	95.8	95.5	94.8	98.6
PHKG1:chr7:56080668	0.0626962	FALSE	3_prime_UTR_variant	-	c.*386A>G	protein_coding	7.6	6.1	0	10.6
SPN:chr16:29669069	0.0626962	TRUE	3_prime_UTR_variant	-	c.*4138A>G	protein_coding	10.4	10.8	15	13.4
VPS8:chr3:184934190	0.0626962	TRUE	intron_variant	-	c.2899-2056A>G	protein_coding	33.4	42.7	24.7	38.8
H3-3A:chr1:226067619	0.0627111	TRUE	intron_variant	-	c.282+1810A>G	protein_coding	2.6	3.6	3.7	1.4
LEF1:chr4:108077946	0.0627279	TRUE	intron_variant	-	c.1008+274A>G	protein_coding	4.3	3.3	2.5	9.9
APOL6:chr22:35660502	0.0632635	TRUE	3_prime_UTR_variant	-	c.*906A>G	protein_coding	0.4	0.4	0.8	0.6
EIF2AK2:chr2:37100523	0.0634338	TRUE	3_prime_UTR_variant	-	c.*6750A>G	protein_coding	59.4	61.3	64.7	66.1
NCF1:chr7:74786625	0.0634338	TRUE	intron_variant	-	c.800+1326A>G	protein_coding	3.5	5.9	7.6	6.7
STAM:chr10:17686476	0.0634338	TRUE	intron_variant	-	c.297+1549A>G	protein_coding	49.2	57.8	51.9	51.7
ARHGAP15:chr2:143318268	0.0636226	TRUE	intron_variant	-	c.474+67668A>G	protein_coding	3.4	3.7	6.2	2.3
CCNI:chr4:77059595	0.0637336	TRUE	intron_variant	-	c.115-960A>G	protein_coding	12.7	17.3	31.3	8.5
THEMIS2:chr1:27880607	0.0637882	TRUE	intron_variant	-	c.646+553A>G	protein_coding	36.1	34.7	33.3	27.5
PPP2R5C:chr14:101925686	0.0641858	FALSE	3_prime_UTR_variant	-	c.*414A>G	protein_coding	0.5	0.6	0.7	1.4
ZNF101:chr19:19681647	0.064432	TRUE	3_prime_UTR_variant	-	c.*1347A>G	protein_coding	12.4	16.8	20.1	15.3
APOBEC3C:chr22:39018895	0.0648755	TRUE	3_prime_UTR_variant	-	c.*508A>G	protein_coding	3.6	5.3	5.1	5.2
AQP9:chr15:58176358	0.0649543	TRUE	intron_variant	-	c.495+1322A>G	protein_coding	7.5	9	8	4.9
WHAMMP3:chr15:22672789	0.0650457	FALSE	non_coding_transcript_exon_variant	-	n.1223A>G	processed_transcript	11	8.9	8.3	4.7
SEC14L1:chr17:77166203	0.0650457	TRUE	intron_variant	-	c.63+22544A>G	protein_coding	8	11.7	15.7	11.9
MDM2:chr12:68843730	0.0653761	TRUE	3_prime_UTR_variant	-	c.*3881A>G	protein_coding	25.1	24.2	27.2	18.2
RAF1:chr3:12653166	0.0654953	TRUE	intron_variant	-	c.-27+10647A>G	protein_coding	2.3	5.2	8	4.5
AC242842.3:chr1:149555749	0.0656051	FALSE	3_prime_UTR_variant	-	c.*1011A>G	protein_coding	3.3	3.1	5.3	2.4
KXD1:chr19:18560144	0.0660794	TRUE	5_prime_UTR_variant	-	c.-428A>G	protein_coding	33.5	30.6	47.2	31.4
POLR1D:chr13:27653658	0.0671378	TRUE	intron_variant	-	c.101+5205A>G	protein_coding	20.2	24.1	29.3	28.5
TMEM154:chr4:152622913	0.0672767	TRUE	3_prime_UTR_variant	-	c.*5633A>G	protein_coding	1.2	0.5	1.7	0.3
TGOLN2:chr2:85323466	0.0673354	TRUE	intron_variant	-	c.1309-708A>G	protein_coding	17.2	7.1	27.5	21.2
MAVS:chr20:3868762	0.0674956	TRUE	3_prime_UTR_variant	-	c.*2615A>G	protein_coding	7.9	6.7	6.7	14.3
METTL7A:chr12:50930530	0.0674956	TRUE	3_prime_UTR_variant	-	c.*380A>G	protein_coding	8.4	7.6	7.3	13.7
APOBEC3F:chr22:39053990	0.0679632	TRUE	3_prime_UTR_variant	-	c.*1295A>G	protein_coding	3.7	3.3	6.6	9.1
CTSS:chr1:150732776	0.0679937	TRUE	3_prime_UTR_variant	-	c.*270A>G	protein_coding	0.9	1	1.2	1
CIITA:chr16:10919875	0.0681783	TRUE	intron_variant	-	c.3152+1349A>G	protein_coding	47.3	54.6	65.3	62.4
UBAC2:chr13:99205935	0.0681783	FALSE	intron_variant	-	c.31+4996A>G	protein_coding	2.5	1.1	1.2	0.6
XIAP:chrX:123912452	0.0681801	TRUE	3_prime_UTR_variant	-	c.*5271A>G	protein_coding	11.3	13	17	13.4
NFATC2IP:chr16:28955126	0.0684135	TRUE	intron_variant	-	c.578+444A>G	protein_coding	87.9	88.7	86.2	72.7
CPPED1:chr16:12660895	0.0684135	TRUE	3_prime_UTR_variant	-	c.*3991A>G	protein_coding	21.5	24.6	18.4	16.6
RBM39:chr20:35713264	0.0684753	TRUE	intron_variant	-	c.1097-168A>G	protein_coding	4.4	5.2	6.3	7.6
CR1L:chr1:207708250	0.0684753	FALSE	synonymous_variant	p.P467=	c.1401A>G	protein_coding	3.2	3.7	2	0.5
AC131392.1:chr5:69916244	0.068652	FALSE	non_coding_transcript_exon_variant	-	n.486A>G	unprocessed_pseudogene	18.8	22.3	41.6	34.4
CYP20A1:chr2:203303852	0.0688803	TRUE	3_prime_UTR_variant	-	c.*6944A>G	protein_coding	11.3	9.8	20.1	12.4
TMEM14C:chr6:10730687	0.0690944	FALSE	3_prime_UTR_variant	-	c.*21A>G	protein_coding	11.2	10.9	7.9	6.1
CYP4F3:chr19:15662292	0.0693185	TRUE	3_prime_UTR_variant	-	c.*2907A>G	protein_coding	1.6	1.2	1.1	3.3
NEAT1:chr11:65442703	0.0693429	TRUE	non_coding_transcript_exon_variant	-	n.19906A>G	lncRNA	14.5	11.8	15.8	12.4
LAMP2:chrX:120437993	0.069612	TRUE	intron_variant	-	c.1093+3737A>G	protein_coding	7.8	8	6.3	7.3
ASLP1:chr22:23650619	0.0700964	TRUE	intron_variant,non_coding_transcript_variant	-	n.367-1062A>G	unprocessed_pseudogene	86.5	70.3	71.2	75.9
AAK1:chr2:69461622	0.0701016	TRUE	3_prime_UTR_variant	-	c.*14247A>G	protein_coding	22.1	22.6	28.6	22.9
GON4L:chr1:155771184	0.0705781	FALSE	synonymous_variant	p.G843=	c.2529A>G	protein_coding	4.8	4.7	4.3	2.9
ATP6V0D1:chr16:67464032	0.0708719	TRUE	intron_variant	-	c.131-10317A>G	protein_coding	30.8	30.8	41.2	33.1
IFIT1:chr10:89402492	0.0714518	FALSE	missense_variant	p.K73E	c.217A>G	protein_coding	1.2	0.9	0.1	0.1
MAP2K3:chr17:21290822	0.0716193	TRUE	intron_variant	-	c.49+5853A>G	protein_coding	5.1	2.4	6.5	1.1
JAZF1:chr7:28101692	0.0717611	TRUE	intron_variant	-	c.115+78771A>G	protein_coding	6.9	6.9	6.2	3.2
UBR4:chr1:19159806	0.0717611	TRUE	intron_variant	-	c.5577+305A>G	protein_coding	1.8	4.5	2	1.4
VTI1A:chr10:112548559	0.0719863	FALSE	intron_variant	-	c.427+10229A>G	protein_coding	17.5	14.6	6.3	1
MOB3A:chr19:2071874	0.072229	TRUE	3_prime_UTR_variant	-	c.*1521A>G	protein_coding	1.4	1.3	1.7	1.8
CYP20A1:chr2:203304759	0.0726371	TRUE	3_prime_UTR_variant	-	c.*7851A>G	protein_coding	1.3	3.2	4.9	2.2
JARID2:chr6:15520934	0.0729088	FALSE	3_prime_UTR_variant	-	c.*683A>G	protein_coding	0.4	0.2	0.2	0.7
ST3GAL1:chr8:133458885	0.0729088	TRUE	3_prime_UTR_variant	-	c.*879A>G	protein_coding	2.6	2	2.4	4
POM121C:chr7:75437586	0.0729088	FALSE	missense_variant	p.T137A	c.409A>G	protein_coding	0.7	0.7	0.4	1.3
ITGAM:chr16:31332605	0.073174	FALSE	3_prime_UTR_variant	-	c.*898A>G	protein_coding	0.4	0.8	0.8	0.3
BST1:chr4:15732398	0.073277	TRUE	3_prime_UTR_variant	-	c.*553A>G	protein_coding	2.3	5.3	5.4	6.4
GMFG:chr19:39333806	0.0733022	FALSE	intron_variant	-	c.151-680A>G	protein_coding	0.5	0.1	0.2	0.5
IFITM1:chr11:314500	0.0733645	FALSE	intron_variant	-	c.186+144A>G	protein_coding	12.5	11.3	7.6	4.9
OBSCN:chr1:228224520	0.0733645	FALSE	synonymous_variant	p.G997=	c.2991A>G	protein_coding	3.9	3.6	1.2	0.8
AL049873.1:chr14:58795028	0.0738233	FALSE	non_coding_transcript_exon_variant	-	n.375A>G	processed_pseudogene	1.8	0.8	1.7	0
APOBEC3C:chr22:39019862	0.0738949	TRUE	3_prime_UTR_variant	-	c.*1475A>G	protein_coding	1.1	1.3	2.1	1.5
HSD17B11:chr4:87356386	0.0741709	TRUE	intron_variant	-	c.695+893A>G	protein_coding	2.6	5.1	6.6	10.9
STX7:chr6:132474133	0.0743273	TRUE	intron_variant	-	c.155+1460A>G	protein_coding	6.2	4.8	4.9	14.3
NTNG2:chr9:132235999	0.0743273	TRUE	intron_variant	-	c.1055-3105A>G	protein_coding	5	6.1	7	9
APOL6:chr22:35662691	0.0748418	FALSE	3_prime_UTR_variant	-	c.*3095A>G	protein_coding	0.7	0.5	1.1	1.1
LINC00869:chr1:149620565	0.0750254	FALSE	intron_variant,non_coding_transcript_variant	-	n.211+13011A>G	processed_transcript	12.9	13.1	8.9	3.2
AC005020.2:chr7:99566660	0.075062	TRUE	intron_variant	-	c.136+5965A>G	nonsense_mediated_decay	14.8	16.9	9	7
SLC12A6:chr15:34249392	0.0750813	TRUE	intron_variant	-	c.1649+906A>G	protein_coding	15.3	15	22.2	13
NIBAN1:chr1:184791995	0.0750813	TRUE	3_prime_UTR_variant	-	c.*2982A>G	protein_coding	28	28.1	29.4	25.3
ZDHHC20:chr13:21374356	0.0751413	TRUE	3_prime_UTR_variant	-	c.*2340A>G	protein_coding	24.5	22.9	37.8	31.9
SOAT1:chr1:179357143	0.0756289	TRUE	3_prime_UTR_variant	-	c.*3502A>G	protein_coding	41.5	38.9	49.1	52.1
TRIM58:chr1:247877906	0.0757497	TRUE	3_prime_UTR_variant	-	c.*1417A>G	protein_coding	0.6	1	0.8	0.8
YIPF4:chr2:32307743	0.0757497	TRUE	3_prime_UTR_variant	-	c.*2117A>G	protein_coding	3.9	9.8	4.5	2.7
NEAT1:chr11:65441384	0.0757849	TRUE	non_coding_transcript_exon_variant	-	n.18587A>G	lncRNA	30.2	31.3	29.9	22.6
GSR:chr8:30678634	0.0760686	TRUE	3_prime_UTR_variant	-	c.*886A>G	protein_coding	36.4	37.6	44.7	39.5
SRPK1:chr6:35836239	0.0762348	TRUE	intron_variant	-	c.1784-751A>G	protein_coding	2.3	1.9	4.4	5.8
POLR1D:chr13:27653655	0.0762348	TRUE	intron_variant	-	c.101+5202A>G	protein_coding	46.8	47.5	56.3	44.6
APOL6:chr22:35661150	0.0762348	TRUE	3_prime_UTR_variant	-	c.*1554A>G	protein_coding	0.5	3	2.4	1.7
PIK3IP1-DT:chr22:31305416	0.0764465	FALSE	intron_variant,non_coding_transcript_variant	-	n.200+12718A>G	lncRNA	12.3	15.4	15.3	25.6
TEP1:chr14:20366218	0.0766424	TRUE	3_prime_UTR_variant	-	c.*2219A>G	protein_coding	4.6	2.6	7.2	7.7
NSUN3:chr3:94063978	0.0766424	TRUE	intron_variant	-	c.13-459A>G	protein_coding	3.8	11.5	6.6	3.9
SLC25A53:chrX:104124486	0.0766424	TRUE	intron_variant	-	c.-31-19198A>G	protein_coding	31.8	26.7	30	42.9
CYP20A1:chr2:203304745	0.0768479	TRUE	3_prime_UTR_variant	-	c.*7837A>G	protein_coding	8.9	10.6	15.5	13.9
MAPK1:chr22:21777663	0.0768479	TRUE	intron_variant	-	c.857-4681A>G	protein_coding	18.6	19.9	8.1	10.1
IL21R:chr16:27450665	0.0770551	TRUE	3_prime_UTR_variant	-	c.*1382A>G	protein_coding	52.9	74.6	63.7	62.2
HSH2D:chr19:16156338	0.0776212	TRUE	intron_variant	-	c.475-872A>G	protein_coding	12.4	7.4	12.5	5.7
PDZD8:chr10:117345453	0.0778478	FALSE	intron_variant	-	c.873-4351A>G	protein_coding	64.2	62.6	60.4	43.3
SOD2:chr6:159679813	0.0778478	TRUE	3_prime_UTR_variant	-	c.*2680A>G	protein_coding	4.2	4.6	5.8	4.9
TMEM154:chr4:152623675	0.0781101	TRUE	3_prime_UTR_variant	-	c.*4871A>G	protein_coding	11.7	11.8	14.1	14.2
CTSS:chr1:150749434	0.0784708	TRUE	intron_variant	-	c.793+572A>G	protein_coding	14.1	13.1	17.3	19.3
AL049873.1:chr14:58794985	0.0786952	FALSE	non_coding_transcript_exon_variant	-	n.332A>G	processed_pseudogene	1.5	0.9	2.4	0
TLE3:chr15:70080315	0.0787347	TRUE	intron_variant	-	c.235-4157A>G	protein_coding	9.2	10.5	13.5	15.7
SORT1:chr1:109312490	0.0788218	FALSE	3_prime_UTR_variant	-	c.*1553A>G	protein_coding	0.4	0.5	1.1	1.1
GLTP:chr12:109851611	0.0794042	TRUE	3_prime_UTR_variant	-	c.*944A>G	protein_coding	5.9	5.1	6.6	4
TMEM123:chr11:102396872	0.0795093	TRUE	3_prime_UTR_variant	-	c.*1995A>G	protein_coding	0.6	0.8	1.4	1.2
WDR26:chr1:224399936	0.0795093	TRUE	intron_variant	-	c.1420-902A>G	protein_coding	45.9	50.7	58.4	31.4
UBE2D2:chr5:139624666	0.0798881	TRUE	intron_variant	-	c.398+1205A>G	protein_coding	21.9	13.4	21.4	9.4
IQCG:chr3:197955848	0.0799535	FALSE	intron_variant	-	c.-60+3681A>G	protein_coding	0.9	0.5	0.7	1.9
ATG3:chr3:112557173	0.0799535	TRUE	intron_variant	-	c.114+1203A>G	protein_coding	2.3	1.3	3.7	5.2
USP25:chr21:15830708	0.0802924	TRUE	intron_variant	-	c.1764+107A>G	protein_coding	49.4	46.5	62.1	60.9
GBP4:chr1:89183797	0.0803857	TRUE	3_prime_UTR_variant	-	c.*1457A>G	protein_coding	1.2	1.6	2.9	2.4
TROAP:chr12:49324265	0.0804718	FALSE	intron_variant	-	c.337+228A>G	protein_coding	0.3	1	0.2	0.7
DPEP2:chr16:67991366	0.0804718	TRUE	intron_variant	-	c.663-182A>G	protein_coding	4.1	3.6	2.5	7.5
BTN3A1:chr6:26407802	0.0804718	FALSE	missense_variant	p.T189A	c.565A>G	protein_coding	0.8	0.6	0.2	0.2
APOL6:chr22:35660576	0.0804718	TRUE	3_prime_UTR_variant	-	c.*980A>G	protein_coding	0.4	0.5	0.9	0.7
MGAM:chr7:142078999	0.0804718	FALSE	intron_variant	-	c.4618+13531A>G	protein_coding	1.4	1.4	1	0.3
RCCD1:chr15:90957051	0.0804718	FALSE	intron_variant	-	c.167-62A>G	protein_coding	0.6	0.6	0.7	0.2
TEP1:chr14:20366936	0.0804718	TRUE	3_prime_UTR_variant	-	c.*1501A>G	protein_coding	21.5	11.6	24.9	12.3
FOSL2:chr2:28401349	0.0807315	TRUE	intron_variant	-	c.103-2758A>G	protein_coding	2.6	2.5	6.5	7.3
MAGT1:chrX:77827610	0.0810021	TRUE	3_prime_UTR_variant	-	c.*1610A>G	protein_coding	2.7	2.7	4.2	4.4
PCBD2:chr5:134927325	0.0811613	FALSE	intron_variant	-	c.216+16859A>G	protein_coding	85.2	88	82.5	93.7
AL137060.4:chr13:50049596	0.0811877	FALSE	non_coding_transcript_exon_variant	-	n.6A>G	misc_RNA	0.5	0.2	0.9	0.4
ERAP1:chr5:96774786	0.0812182	TRUE	intron_variant	-	c.2818+1618A>G	protein_coding	6	7.4	9.7	11.8
ZNF808:chr19:52556182	0.0814903	TRUE	3_prime_UTR_variant	-	c.*554A>G	protein_coding	19.4	18.6	28.5	19.2
ANXA11:chr10:80169309	0.0816035	FALSE	missense_variant	p.Y74C	c.221A>G	protein_coding	2.8	3.3	3.5	1.6
RNF213:chr17:80320396	0.0818269	TRUE	intron_variant	-	c.3024+1084A>G	protein_coding	10.7	2.6	5.5	4.4
CSF3R:chr1:36477568	0.0818417	TRUE	intron_variant	-	c.64+1865A>G	protein_coding	1.5	1.6	1.8	2.1
UBXN7:chr3:196352422	0.0818417	TRUE	3_prime_UTR_variant	-	c.*4263A>G	protein_coding	25.2	29.7	34.1	29.6
RIOK3:chr18:23482277	0.0822537	TRUE	3_prime_UTR_variant	-	c.*998A>G	protein_coding	0.6	0.9	0.8	0.5
GRK3:chr22:25725689	0.0822537	TRUE	3_prime_UTR_variant	-	c.*3239A>G	protein_coding	10.3	11	19.4	16.3
GBP4:chr1:89183696	0.0823429	TRUE	3_prime_UTR_variant	-	c.*1558A>G	protein_coding	22.3	21.4	25.4	28.5
ATF6:chr1:161805235	0.0823429	TRUE	intron_variant	-	c.909+2963A>G	protein_coding	8.3	10.3	18.8	4.9
RNF11:chr1:51250994	0.0823756	FALSE	intron_variant	-	c.123+14115A>G	protein_coding	32.4	18.2	2	18.2
CHST15:chr10:124080839	0.0824902	FALSE	intron_variant	-	c.-513+11485A>G	protein_coding	10.5	7.9	20.3	22.1
ADGRE5:chr19:14389491	0.08272	TRUE	intron_variant	-	c.190+673A>G	protein_coding	16.9	6.7	12.1	29.6
SPN:chr16:29670177	0.08272	TRUE	3_prime_UTR_variant	-	c.*5246A>G	protein_coding	9.8	10	11.6	13.4
SRGN:chr10:69100098	0.0827932	TRUE	intron_variant	-	c.227+2867A>G	protein_coding	14	16.8	18.7	18
CHMP3:chr2:86548205	0.082885	FALSE	intron_variant	-	c.46-5893A>G	protein_coding	8.9	5	7.7	1.2
IGKV3-11:chr2:89027284	0.082885	TRUE	missense_variant	p.I78V	c.232A>G	IG_V_gene	2.2	4.9	4.7	1.6
EIF2AK2:chr2:37153638	0.082885	TRUE	intron_variant	-	c.-184+3270A>G	protein_coding	1.5	1.1	3.5	3.1
N4BP1:chr16:48559530	0.0834454	FALSE	intron_variant	-	c.1889+1224A>G	protein_coding	3.8	5.5	7.1	7.5
SLC35E1:chr19:16552499	0.0834454	TRUE	3_prime_UTR_variant	-	c.*1180A>G	protein_coding	3	2.9	3.9	6.2
TALDO1:chr11:762226	0.0834454	TRUE	intron_variant	-	c.462-1118A>G	protein_coding	9.8	8.2	12.4	16.8
RAD51-AS1:chr15:40694168	0.0834454	TRUE	intron_variant,non_coding_transcript_variant	-	n.300+418A>G	lncRNA	3.4	0.8	3.7	1.1
NUP43:chr6:149724613	0.0834454	TRUE	3_prime_UTR_variant	-	c.*2356A>G	protein_coding	9.5	18.6	22.8	20.8
N4BP2L2:chr13:32525627	0.0835195	TRUE	intron_variant	-	c.97+1831A>G	protein_coding	5.5	6.1	4	2.2
FGD5-AS1:chr3:14944603	0.0835615	TRUE	non_coding_transcript_exon_variant	-	n.2004A>G	lncRNA	58.9	57.2	67.5	65.4
ABHD3:chr18:21676439	0.0837992	TRUE	intron_variant	-	c.555+7481A>G	protein_coding	6.5	8.5	7.4	13.1
MAGT1:chrX:77827712	0.0842118	TRUE	3_prime_UTR_variant	-	c.*1508A>G	protein_coding	3.5	3	5.1	4.2
SLC25A37:chr8:23543186	0.0844043	TRUE	intron_variant	-	c.210+13974A>G	protein_coding	1.6	2.2	1.6	1.4
MTMR3:chr22:29962581	0.0844952	TRUE	intron_variant	-	c.-85+5493A>G	protein_coding	9.6	15.2	18.8	13.8
LYN:chr8:55907685	0.0844952	TRUE	intron_variant	-	c.-6+27582A>G	protein_coding	23.1	32.9	30.9	19.7
ETV6:chr12:11683183	0.0844952	TRUE	intron_variant	-	c.33+33023A>G	protein_coding	2	6.2	3.3	3
MAVS:chr20:3870629	0.0844952	TRUE	3_prime_UTR_variant	-	c.*4482A>G	protein_coding	10	11	7.7	14.7
VHL:chr3:10153301	0.0844952	TRUE	3_prime_UTR_variant	-	c.*3336A>G	protein_coding	2.2	3.1	6.5	3.4
SMG1P5:chr16:30327517	0.0846365	FALSE	intron_variant,non_coding_transcript_variant	-	n.80+7458A>G	transcribed_unprocessed_pseudogene	15.9	15.7	15.8	2.9
VSIR:chr10:71766556	0.0855102	TRUE	intron_variant	-	c.83-4530A>G	protein_coding	4.4	4.9	5.9	6.9
AC090527.3:chr15:45597937	0.0857095	FALSE	intron_variant	-	c.-18+10412A>G	protein_coding	3.1	5.9	2.6	1.7
H2BC6:chr6:26183969	0.0857095	FALSE	synonymous_variant	p.K58=	c.174A>G	protein_coding	2.1	2	1.5	0.9
NIBAN1:chr1:184793444	0.0860849	TRUE	3_prime_UTR_variant	-	c.*1533A>G	protein_coding	5.9	6	7.1	5.6
DENND5A:chr11:9174600	0.086168	TRUE	intron_variant	-	c.1906+3532A>G	protein_coding	4.5	6.6	8.1	10.6
ZNF586:chr19:57787352	0.0861729	TRUE	intron_variant	-	c.36+17474A>G	protein_coding	12	20.5	7.3	20.5
AC242842.3:chr1:149468773	0.0864481	FALSE	intron_variant	-	c.-293+4947A>G	protein_coding	1.3	0.7	1	3.3
RAF1:chr3:12593217	0.0864651	TRUE	intron_variant	-	c.1169-1425A>G	protein_coding	1.4	1.3	0.6	3.6
AC008878.3:chr19:7400768	0.0866058	TRUE	intron_variant	-	c.203+17565A>G	protein_coding	3.3	2.6	5.8	8.6
TRIM58:chr1:247878052	0.0867894	FALSE	3_prime_UTR_variant	-	c.*1563A>G	protein_coding	1	1.5	1.1	1
RABGEF1:chr7:66742415	0.0874328	FALSE	intron_variant	-	c.-18+1623A>G	protein_coding	4.8	4.4	2.4	1.8
RNU4-2:chr12:120291803	0.0874328	FALSE	non_coding_transcript_exon_variant	-	n.101A>G	snRNA	0.6	0.4	0.2	0.2
RPL22P2:chr14:76886651	0.0874328	FALSE	non_coding_transcript_exon_variant	-	n.100A>G	processed_pseudogene	2.4	2.9	4.6	0.2
AL669831.1:chr1:738838	0.0876021	FALSE	intron_variant,non_coding_transcript_variant	-	n.2264-3225A>G	processed_transcript	7.2	8.2	11.4	8.9
SAMHD1:chr20:36936086	0.0876796	TRUE	intron_variant	-	c.349-897A>G	protein_coding	2.5	2.2	5.4	4.4
DOCK5:chr8:25187115	0.0881786	TRUE	intron_variant	-	c.43+2164A>G	protein_coding	36.4	27.4	25.3	31
SSH2:chr17:29755758	0.0882531	TRUE	intron_variant	-	c.188+38136A>G	protein_coding	10.9	13.5	19.7	12.9
NUP43:chr6:149724620	0.0882531	TRUE	3_prime_UTR_variant	-	c.*2349A>G	protein_coding	20.1	27.6	38.4	24.7
NDUFC2:chr11:78068543	0.0887498	TRUE	3_prime_UTR_variant	-	c.*1444A>G	protein_coding	7.5	8.2	17	11
SH2B3:chr12:111445376	0.0888773	FALSE	intron_variant	-	c.733-1377A>G	protein_coding	4.5	3.2	12.3	6.3
JAK1:chr1:65046999	0.0890754	TRUE	intron_variant	-	c.-162+19629A>G	protein_coding	20.5	22.1	19.3	30.2
TRGC2:chr7:38249453	0.0891097	FALSE	missense_variant	p.I41V	c.121A>G	TR_C_gene	4.9	4.9	4.4	1.8
MTDH:chr8:97727245	0.0892317	TRUE	3_prime_UTR_variant	-	c.*2575A>G	protein_coding	4.3	3.5	6.1	6.4
CDK10:chr16:89687950	0.0893268	TRUE	intron_variant	-	c.87+1153A>G	protein_coding	14.5	18.7	8.9	9.7
FP671120.4:chr21:8214007	0.0897091	FALSE	intron_variant,non_coding_transcript_variant	-	n.624-8954A>G	lncRNA	0.6	0.7	1	0.3
APOL6:chr22:35661199	0.0897818	TRUE	3_prime_UTR_variant	-	c.*1603A>G	protein_coding	8.3	6.2	12.1	12
CCR5:chr3:46375779	0.0900074	TRUE	3_prime_UTR_variant	-	c.*1818A>G	protein_coding	11.3	10.8	15.4	13.3
SDE2:chr1:225984003	0.09031	TRUE	3_prime_UTR_variant	-	c.*1299A>G	protein_coding	0.8	1.8	0.6	0.7
RNF149:chr2:101302856	0.0903715	TRUE	intron_variant	-	c.460+5273A>G	protein_coding	2.9	3.6	4.2	1.7
APOBEC3F:chr22:39053460	0.0905646	TRUE	3_prime_UTR_variant	-	c.*765A>G	protein_coding	2.4	2.3	4.7	2.8
LAMP2:chrX:120437941	0.0905752	TRUE	intron_variant	-	c.1093+3789A>G	protein_coding	8	8.2	7	6.1
PPP6R2:chr22:50428596	0.0906101	TRUE	intron_variant	-	c.1126-2577A>G	protein_coding	19.9	38.7	27.6	21.4
JMJD1C:chr10:63204063	0.090657	TRUE	intron_variant	-	c.5074+2532A>G	protein_coding	10.1	9.6	9	3.3
ATP11A:chr13:112853145	0.090657	TRUE	intron_variant	-	c.1992-1134A>G	protein_coding	4.1	1.9	0.6	4.5
F5:chr1:169540870	0.0907642	FALSE	missense_variant	p.D1407G	c.4220A>G	protein_coding	0.6	0.3	1.2	0.4
PIK3R5:chr17:8964226	0.0907642	TRUE	intron_variant	-	c.-14+1370A>G	protein_coding	11.4	16.7	21.7	16.2
AC010326.2:chr19:57909292	0.0911053	TRUE	intron_variant	-	c.34+2768A>G	nonsense_mediated_decay	2.7	1.5	1.1	3.8
AC022826.2:chr8:73815126	0.0911053	TRUE	intron_variant	-	c.211-4497A>G	nonsense_mediated_decay	6.7	7.4	15.2	8
AC012368.1:chr2:64248640	0.0913583	TRUE	intron_variant,non_coding_transcript_variant	-	n.1765-2479A>G	lncRNA	9.6	2.4	5.1	3.2
FBXO11:chr2:47890079	0.0914703	TRUE	intron_variant	-	c.232+15410A>G	protein_coding	6.4	10.1	9	18.6
KLRD1:chr12:10315388	0.0914703	TRUE	3_prime_UTR_variant	-	c.*595A>G	protein_coding	4	4.4	6.6	7.1
CCR5:chr3:46375731	0.091569	TRUE	3_prime_UTR_variant	-	c.*1770A>G	protein_coding	14.5	13.4	16.4	19.8
PLXDC2:chr10:20284284	0.091569	TRUE	3_prime_UTR_variant	-	c.*4465A>G	protein_coding	8.3	10.6	13.5	6.7
PI4KA:chr22:20710515	0.0916855	FALSE	intron_variant	-	c.6083+184A>G	protein_coding	12.5	9.8	15.4	5.5
SPN:chr16:29669045	0.0917028	TRUE	3_prime_UTR_variant	-	c.*4114A>G	protein_coding	26.2	25.5	32.2	29
ANAPC16:chr10:72235009	0.0919566	TRUE	3_prime_UTR_variant	-	c.*1893A>G	protein_coding	5.3	4.6	8.5	2.8
GBP4:chr1:89184308	0.0919566	TRUE	3_prime_UTR_variant	-	c.*946A>G	protein_coding	0.7	0.4	1.2	1.5
KDM2A:chr11:67210822	0.0919566	TRUE	intron_variant	-	c.486+3134A>G	protein_coding	9.3	10.5	17.3	12.7
FOSL2:chr2:28412002	0.0919566	FALSE	missense_variant	p.K179E	c.535A>G	protein_coding	0.3	0.6	0.2	0.4
TMEM154:chr4:152622743	0.0919566	FALSE	3_prime_UTR_variant	-	c.*5803A>G	protein_coding	1.4	0.8	2.3	0.9
MIER1:chr1:66985112	0.0921402	TRUE	3_prime_UTR_variant	-	c.*212A>G	protein_coding	14.8	16.5	21.9	23.5
SULT1B1:chr4:69756452	0.0924009	TRUE	intron_variant	-	c.-44-1191A>G	protein_coding	27.8	31.2	37.9	36
ZNF764:chr16:30554672	0.0924467	TRUE	3_prime_UTR_variant	-	c.*522A>G	protein_coding	1.7	3.4	3.6	6.5
KMT2E:chr7:105073325	0.0924845	TRUE	intron_variant	-	c.498-294A>G	protein_coding	10.5	6.3	1.6	14.1
NPL:chr1:182809314	0.0928085	TRUE	intron_variant	-	c.231-2842A>G	protein_coding	11.9	9.1	2.7	6.4
PCBD2:chr5:134927029	0.0929537	TRUE	intron_variant	-	c.216+16563A>G	protein_coding	72.1	76.5	69.7	90
PUM2:chr2:20251520	0.0930236	FALSE	3_prime_UTR_variant	-	c.*65A>G	protein_coding	0.6	0.6	1.1	0.8
SOD2:chr6:159680773	0.0930236	TRUE	3_prime_UTR_variant	-	c.*1720A>G	protein_coding	25.1	23.1	28.7	23.5
APOBEC3C:chr22:39019869	0.0930965	TRUE	3_prime_UTR_variant	-	c.*1482A>G	protein_coding	3.1	3.2	4.6	4.5
CR1L:chr1:207683918	0.0931451	FALSE	missense_variant	p.N142D	c.424A>G	protein_coding	1.3	1.6	1.2	0.3
FNBP1:chr9:129923324	0.093257	TRUE	intron_variant	-	c.1170+520A>G	protein_coding	6.5	7.1	14.5	12.5
MAGT1:chrX:77827510	0.0932827	TRUE	3_prime_UTR_variant	-	c.*1710A>G	protein_coding	26.1	24.4	30.5	24.2
RICTOR:chr5:39059325	0.0933532	TRUE	intron_variant	-	c.97+14786A>G	protein_coding	24.7	22.3	26.8	35
DOCK8:chr9:277018	0.0934797	TRUE	intron_variant	-	c.156+5289A>G	protein_coding	1.8	1.3	2	5
CDKL1:chr14:50342593	0.0934797	TRUE	intron_variant	-	c.367-371A>G	protein_coding	11.7	18.8	14	10.1
AC242842.3:chr1:149470403	0.0934797	FALSE	intron_variant	-	c.-292-5238A>G	protein_coding	4.5	3.1	6.5	4.3
ARPC2:chr2:218235224	0.093679	TRUE	intron_variant	-	c.268+827A>G	protein_coding	42.1	44.6	42	37.8
SOD2:chr6:159685358	0.0938115	TRUE	intron_variant	-	c.344-325A>G	protein_coding	0.7	2.7	4.1	2.7
MRPS16:chr10:73249057	0.0939357	TRUE	3_prime_UTR_variant	-	c.*1795A>G	protein_coding	21.7	20	24.7	24.5
POLH:chr6:43615307	0.0940432	TRUE	3_prime_UTR_variant	-	c.*750A>G	protein_coding	2	2.4	3.8	7.1
PCBD2:chr5:134927269	0.0940432	FALSE	intron_variant	-	c.216+16803A>G	protein_coding	90.2	86.7	80.9	94
MTDH:chr8:97728667	0.0940626	TRUE	3_prime_UTR_variant	-	c.*3997A>G	protein_coding	10.9	12.5	14.1	17
TRIM58:chr1:247877503	0.0944909	TRUE	3_prime_UTR_variant	-	c.*1014A>G	protein_coding	0.5	0.8	0.5	0.5
VMP1:chr17:59800959	0.0945061	TRUE	intron_variant	-	c.715-7837A>G	protein_coding	8.1	13.4	7.9	4.7
UBAC2:chr13:99205938	0.0945436	FALSE	intron_variant	-	c.31+4999A>G	protein_coding	1.8	0.9	1.7	0.2
CCNYL1:chr2:207755025	0.0945436	TRUE	3_prime_UTR_variant	-	c.*1327A>G	protein_coding	67.3	68.4	76.9	74.5
GLIPR2:chr9:36160866	0.0945436	TRUE	intron_variant	-	c.305-1496A>G	protein_coding	2	1.8	6	3.4
TRIM14:chr9:98118021	0.0946858	TRUE	intron_variant	-	c.207+961A>G	protein_coding	3.2	1.6	7.4	5.2
AL049873.1:chr14:58795022	0.0948535	FALSE	non_coding_transcript_exon_variant	-	n.369A>G	processed_pseudogene	2.2	1.6	1.9	0
RHOA:chr3:49407997	0.0948535	TRUE	intron_variant	-	c.-3+3823A>G	protein_coding	3.2	4.9	2.6	7.2
IL17RA:chr22:17110752	0.0949315	TRUE	3_prime_UTR_variant	-	c.*932A>G	protein_coding	1.2	1.2	1.1	1.8
ARPC2:chr2:218236050	0.0952365	TRUE	intron_variant	-	c.268+1653A>G	protein_coding	4.6	6	6.1	3.5
UBE2D2:chr5:139566621	0.0956493	TRUE	intron_variant	-	c.24+4806A>G	protein_coding	9.3	15.9	12.7	20.1
DDX58:chr9:32456393	0.0963444	TRUE	3_prime_UTR_variant	-	c.*729A>G	protein_coding	4.2	5.3	8.7	6.4
RSL1D1:chr16:11837447	0.0963861	TRUE	3_prime_UTR_variant	-	c.*340A>G	protein_coding	0.2	0.2	0.4	0.8
POM121:chr7:72943489	0.0963861	FALSE	missense_variant	p.S901G	c.2701A>G	protein_coding	4	4.3	3.4	0.9
MX2:chr21:41363347	0.0964413	TRUE	intron_variant	-	c.-72+1292A>G	protein_coding	10.2	10	8.9	7.9
TEP1:chr14:20366333	0.0966523	TRUE	3_prime_UTR_variant	-	c.*2104A>G	protein_coding	24.9	28.3	43.4	33.5
METTL7A:chr12:50930860	0.0969383	TRUE	3_prime_UTR_variant	-	c.*710A>G	protein_coding	1.3	2	2.7	2.3
SNRPD3:chr22:24573661	0.0969383	TRUE	3_prime_UTR_variant	-	c.*1684A>G	protein_coding	25.3	25.2	25.5	32.2
PGK1:chrX:78122133	0.0971082	TRUE	intron_variant	-	c.642-702A>G	protein_coding	2	6.1	3.3	4.2
BISPR:chr19:17414640	0.0973329	TRUE	non_coding_transcript_exon_variant	-	n.981A>G	lncRNA	14.9	7.5	12.5	7.1
LITAF:chr16:11563115	0.0973975	FALSE	intron_variant	-	c.-5-6380A>G	protein_coding	5.2	5.6	2.2	2.7
TMED4:chr7:44578490	0.0974023	FALSE	3_prime_UTR_variant	-	c.*989A>G	protein_coding	0.6	0.8	1.1	1.3
MIATNB:chr22:26718140	0.0974023	TRUE	non_coding_transcript_exon_variant	-	n.1032A>G	lncRNA	23.2	19.2	12.1	15.4
FP236383.3:chr21:8397657	0.0974023	FALSE	intron_variant,non_coding_transcript_variant	-	n.646-8303A>G	lncRNA	11.9	7.7	21.7	4.9
UBAC2:chr13:99205893	0.0974023	FALSE	intron_variant	-	c.31+4954A>G	protein_coding	1.5	1.1	1.7	0
APOBEC3C:chr22:39018724	0.0974023	TRUE	3_prime_UTR_variant	-	c.*337A>G	protein_coding	0.5	0.8	1	0.9
OBSCN:chr1:228224500	0.0974789	FALSE	missense_variant	p.K991E	c.2971A>G	protein_coding	2.5	2.5	0.4	0.5
RASSF3:chr12:64626833	0.0974789	TRUE	intron_variant	-	c.111+16090A>G	protein_coding	10.8	11.8	17.2	17.1
AL159163.1:chr6:166938515	0.0974789	TRUE	intron_variant	-	c.388+380A>G	protein_coding	8.9	11.8	8.9	6.3
RAB11FIP1:chr8:37883173	0.097497	TRUE	intron_variant	-	c.372-5622A>G	protein_coding	3.6	3.4	5.8	1.3
CYP4F3:chr19:15661203	0.097687	TRUE	3_prime_UTR_variant	-	c.*1818A>G	protein_coding	6.1	6.3	8.5	5.1
PIK3CD:chr1:9713231	0.0985127	TRUE	intron_variant	-	c.142-2310A>G	protein_coding	5.3	6.4	11.7	1.4
AC087721.2:chr15:41299199	0.0987161	TRUE	intron_variant	-	c.-803+13099A>G	protein_coding	5.3	7	11.5	6.4
HSD17B11:chr4:87338130	0.0988365	TRUE	intron_variant	-	c.813-764A>G	protein_coding	3.8	11.9	5.1	5.1
ARHGEF3:chr3:56748173	0.099042	TRUE	intron_variant	-	c.709-2711A>G	protein_coding	37.8	50.5	27.5	31.7
PPFIBP1:chr12:27650025	0.099042	FALSE	missense_variant	p.T163A	c.487A>G	protein_coding	26.1	33	45.2	36.8
APOBEC3B:chr22:38992529	0.099189	FALSE	3_prime_UTR_variant	-	c.*84A>G	protein_coding	2.5	3.3	3.5	0.2
ZNF808:chr19:52556240	0.0994099	TRUE	3_prime_UTR_variant	-	c.*612A>G	protein_coding	5.9	5.1	11	5.4
C9orf78:chr9:129827887	0.0997727	TRUE	3_prime_UTR_variant	-	c.*274A>G	protein_coding	0.4	0.7	0.6	0.3
AOAH:chr7:36537581	0.0997727	TRUE	intron_variant	-	c.1306+2738A>G	protein_coding	5.1	6.3	8.1	7
GSR:chr8:30679067	0.100093	TRUE	3_prime_UTR_variant	-	c.*453A>G	protein_coding	3.7	3.2	5.5	4.4
RILPL2:chr12:123429649	0.100399	TRUE	intron_variant	-	c.491+859A>G	protein_coding	24.3	16.1	16.3	20.6
RPL13AP5:chr10:96750676	0.100532	FALSE	non_coding_transcript_exon_variant	-	n.389A>G	processed_pseudogene	0.7	0.8	0.8	0.4
IGHV1-3:chr14:106005228	0.100532	TRUE	missense_variant	p.N74D	c.220A>G	IG_V_gene	1.1	2.6	1.5	0.4
USP4:chr3:49320120	0.100532	TRUE	intron_variant	-	c.695+4582A>G	protein_coding	37.9	31.4	37.4	27.3
SRPK2:chr7:105340690	0.100636	TRUE	intron_variant	-	c.71+47958A>G	protein_coding	8.2	9.4	16.5	6.4
ZNF586:chr19:57790359	0.10087	TRUE	intron_variant	-	c.36+20481A>G	protein_coding	11.2	11.5	9.9	16.3
MAGT1:chrX:77827502	0.100932	TRUE	3_prime_UTR_variant	-	c.*1718A>G	protein_coding	11.6	11.3	15.6	14.4
CFLAR:chr2:201167345	0.100932	TRUE	3_prime_UTR_variant	-	c.*3372A>G	protein_coding	0.6	0.3	0.5	0.4
PGPEP1:chr19:18366951	0.100932	TRUE	3_prime_UTR_variant	-	c.*3368A>G	protein_coding	7	7.9	17.9	7.6
PI4KAP2:chr22:21479977	0.101285	FALSE	non_coding_transcript_exon_variant	-	n.3003A>G	retained_intron	6.6	7.1	5.4	1
POLM:chr7:44078297	0.101285	TRUE	intron_variant	-	c.698+459A>G	protein_coding	7.3	12.9	12	4.3
RNF149:chr2:101277548	0.101285	TRUE	intron_variant	-	c.1160-267A>G	protein_coding	2.3	4.6	2.7	1.3
FCGR2A:chr1:161515669	0.101621	FALSE	intron_variant	-	c.780+1737A>G	protein_coding	0.2	0.2	0.7	0.8
SMCO4:chr11:93536111	0.101715	FALSE	intron_variant	-	c.-154+7165A>G	protein_coding	3.7	3.8	2.8	8.5
ANAPC16:chr10:72220346	0.101715	TRUE	5_prime_UTR_variant	-	c.-61A>G	protein_coding	1	0.8	0.4	1.8
RANBP2:chr2:108766901	0.101715	FALSE	missense_variant	p.Q2121R	c.6362A>G	protein_coding	1.6	1.5	0.9	0.1
ANKRD44:chr2:197281077	0.101715	TRUE	intron_variant	-	c.27+29501A>G	protein_coding	30.4	33.5	38.3	38.3
COP1:chr1:176020224	0.101715	TRUE	intron_variant	-	c.1729+7348A>G	protein_coding	3.6	6.4	3.5	1
EIF2AK2:chr2:37103973	0.102368	TRUE	3_prime_UTR_variant	-	c.*3300A>G	protein_coding	27	29.4	34.8	34
EMB:chr5:50397826	0.102426	FALSE	3_prime_UTR_variant	-	c.*1447A>G	protein_coding	0.2	0.5	0.5	0.2
THOC5:chr22:29507007	0.102426	TRUE	3_prime_UTR_variant	-	c.*1450A>G	protein_coding	30.9	37.8	40.3	28.9
TEP1:chr14:20366933	0.102468	TRUE	3_prime_UTR_variant	-	c.*1504A>G	protein_coding	26	22.8	32.5	38.4
THEMIS2:chr1:27878481	0.102565	FALSE	intron_variant	-	c.236-1163A>G	protein_coding	15	16.3	12.1	11.5
ARID4B:chr1:235201455	0.102662	TRUE	intron_variant	-	c.1842-5340A>G	protein_coding	11.4	4.4	6.2	5.2
CTSC:chr11:88322396	0.10282	TRUE	intron_variant	-	c.319-9842A>G	protein_coding	31.3	35.3	28.4	23.9
TMEM154:chr4:152631878	0.102841	TRUE	intron_variant	-	c.537-3317A>G	protein_coding	16.4	20.8	16.2	8.9
NEAT1:chr11:65439419	0.102841	TRUE	non_coding_transcript_exon_variant	-	n.16622A>G	lncRNA	4.7	5.1	4	3.2
MBOAT2:chr2:8997235	0.103089	FALSE	intron_variant	-	c.75+6305A>G	protein_coding	8.2	9.6	11.4	5.1
SOS2:chr14:50191280	0.103127	TRUE	intron_variant	-	c.511-2580A>G	protein_coding	10.1	22.7	14.2	20.8
VKORC1:chr16:31090854	0.10327	TRUE	3_prime_UTR_variant	-	c.*280A>G	protein_coding	6.2	8.2	10.1	2.4
RESF1:chr12:31977910	0.103446	TRUE	intron_variant	-	c.-78-2968A>G	protein_coding	9.5	9.7	12.3	5.1
TMEM71:chr8:132725045	0.103638	TRUE	intron_variant	-	c.619+2753A>G	protein_coding	12.9	17.9	6.2	18.3
ELL:chr19:18482938	0.103638	TRUE	intron_variant	-	c.136-10056A>G	protein_coding	1.7	4	0.9	3.8
PRKAR2A:chr3:48751183	0.103642	TRUE	3_prime_UTR_variant	-	c.*402A>G	protein_coding	4	0.9	3.7	1.4
RAB2B:chr14:21460342	0.103745	TRUE	3_prime_UTR_variant	-	c.*854A>G	protein_coding	57.5	67.2	56.4	54.1
TROAP:chr12:49324824	0.104102	TRUE	intron_variant	-	c.338-677A>G	protein_coding	1.1	2.8	0.8	0.8
AKNA:chr9:114343037	0.104179	TRUE	intron_variant	-	c.3757+671A>G	protein_coding	1.3	1.7	2.4	3.6
BLCAP:chr20:37519161	0.104179	TRUE	missense_variant	p.Q5R	c.14A>G	protein_coding	6.1	7.1	5.6	4.4
SRPK2:chr7:105294603	0.104314	TRUE	intron_variant	-	c.72-90818A>G	protein_coding	7.5	5.8	15.1	8.1
EIF2AK2:chr2:37100527	0.104451	TRUE	3_prime_UTR_variant	-	c.*6746A>G	protein_coding	31.4	32	35.3	36.7
PHAX:chr5:126625438	0.104657	TRUE	3_prime_UTR_variant	-	c.*594A>G	protein_coding	3.2	6.8	3.6	0.6
ZNF141:chr4:342835	0.104693	TRUE	intron_variant	-	c.4-947A>G	protein_coding	89.1	88.6	87.7	96.2
VOPP1:chr7:55457938	0.104906	TRUE	intron_variant,non_coding_transcript_variant	-	n.418-21764A>G	processed_transcript	0.5	1.2	2.2	0.5
TREM1:chr6:41274593	0.104906	FALSE	3_prime_UTR_variant	-	c.*1532A>G	protein_coding	0.4	0.4	0.9	0.5
GPCPD1:chr20:5590369	0.105111	TRUE	intron_variant	-	c.231+2958A>G	protein_coding	3.5	5.5	2.4	1.9
ARHGAP45:chr19:1078585	0.105111	TRUE	intron_variant	-	c.1422+540A>G	protein_coding	1.5	3.9	3.9	2.5
CTSS:chr1:150732113	0.105111	TRUE	3_prime_UTR_variant	-	c.*933A>G	protein_coding	1.2	1.1	1.6	1.4
TROAP:chr12:49324274	0.105111	FALSE	intron_variant	-	c.337+237A>G	protein_coding	0.8	1.9	1	0.7
BID:chr22:17770387	0.105111	TRUE	intron_variant	-	c.80+3223A>G	protein_coding	0.9	1.6	1.8	2.2
KDM7A:chr7:140123694	0.105152	TRUE	intron_variant	-	c.1051+927A>G	protein_coding	17.4	27.5	34	28.1
NORAD:chr20:36047069	0.105152	TRUE	non_coding_transcript_exon_variant	-	n.3950A>G	lncRNA	0.4	0.6	0.7	0.4
STK4:chr20:45079062	0.105152	TRUE	3_prime_UTR_variant	-	c.*3886A>G	protein_coding	0.3	0.6	0	0.8
PLEKHM1P1:chr17:64824840	0.105381	FALSE	intron_variant,non_coding_transcript_variant	-	n.189-2447A>G	processed_transcript	1.4	1.2	0.8	0.3
NCAPD2:chr12:6510267	0.1054	FALSE	intron_variant	-	c.262+134A>G	protein_coding	0.8	1	0.7	0.8
APOBEC3F:chr22:39053543	0.105696	TRUE	3_prime_UTR_variant	-	c.*848A>G	protein_coding	13.4	12.6	19.5	15.7
TMEM123:chr11:102434430	0.105696	TRUE	intron_variant	-	c.157+14382A>G	protein_coding	2.3	3.3	3.8	7.8
MSL2:chr3:136151996	0.105838	FALSE	synonymous_variant	p.E295=	c.885A>G	protein_coding	0.5	0.2	0.2	0.1
POLR1D:chr13:27653622	0.10584	TRUE	intron_variant	-	c.101+5169A>G	protein_coding	28.5	29.7	36.8	26.6
ADGRG3:chr16:57683958	0.10584	TRUE	missense_variant	p.E303G	c.908A>G	protein_coding	3.5	3.8	5.3	4.3
PLAC8:chr4:83111104	0.106021	TRUE	intron_variant	-	c.-29-3154A>G	protein_coding	4.4	5.8	8.7	8.6
RILPL2:chr12:123434384	0.106028	TRUE	intron_variant	-	c.339+1698A>G	protein_coding	30.4	24.2	21.3	31.6
MYO1F:chr19:8574761	0.106455	TRUE	intron_variant	-	c.3+2546A>G	protein_coding	1.8	1.2	1.3	2.7
PCNP:chr3:101576944	0.106478	FALSE	intron_variant	-	c.64+2665A>G	protein_coding	0.5	1.3	1.6	0.4
MAPK1:chr22:21840200	0.106805	TRUE	intron_variant	-	c.119+27122A>G	protein_coding	4.1	2.7	8.2	7.8
PLXNC1:chr12:94189612	0.106887	TRUE	intron_variant	-	c.1439+3139A>G	protein_coding	6.4	10.7	13.8	10.6
TMOD3:chr15:51913775	0.106887	TRUE	3_prime_UTR_variant	-	c.*4965A>G	protein_coding	28	28.4	36	29.8
NLRP1:chr17:5524078	0.106887	TRUE	intron_variant	-	c.3521-2292A>G	protein_coding	3.1	2.9	7.4	2.2
CA5BP1:chrX:15692991	0.107485	FALSE	non_coding_transcript_exon_variant	-	n.254A>G	processed_transcript	10.7	8.8	8.6	4
STAM:chr10:17687404	0.10764	TRUE	intron_variant	-	c.298-623A>G	protein_coding	6	7.9	7.1	5.5
SAMHD1:chr20:36914888	0.107911	TRUE	intron_variant	-	c.1062+1834A>G	protein_coding	16.5	14.8	20.1	17.9
ZNF587:chr19:57860987	0.107911	TRUE	3_prime_UTR_variant	-	c.*847A>G	protein_coding	10.1	11.4	5.7	7.2
ERVK13-1:chr16:2660509	0.108316	FALSE	non_coding_transcript_exon_variant	-	n.6364A>G	lncRNA	3.9	5.4	3.4	0.4
CXCR2P1:chr2:218060175	0.108791	FALSE	non_coding_transcript_exon_variant	-	n.1483A>G	processed_transcript	0.8	0.7	0.3	0.1
DOCK8:chr9:277350	0.108796	TRUE	intron_variant	-	c.156+5621A>G	protein_coding	7	8.6	9.6	12.6
NCF1C:chr7:75159743	0.108796	FALSE	intron_variant,non_coding_transcript_variant	-	n.899+916A>G	unprocessed_pseudogene	65.9	57.1	46.3	88.1
IGHG2:chr14:105643936	0.108796	FALSE	synonymous_variant	p.A115=	c.345A>G	IG_C_gene	0.8	1.3	0.3	0.3
RC3H2:chr9:122859964	0.109293	FALSE	missense_variant	p.D601G	c.1802A>G	protein_coding	0.2	0.3	0.5	0
CLEC12A:chr12:9971478	0.109381	FALSE	intron_variant	-	c.11-99A>G	protein_coding	0.3	0.5	1.1	0.7
SPCS3:chr4:176331175	0.109381	TRUE	3_prime_UTR_variant	-	c.*2845A>G	protein_coding	47.3	44.6	55.1	51.3
CALM3:chr19:46610612	0.109632	FALSE	3_prime_UTR_variant	-	c.*1459A>G	protein_coding	0.4	0.7	0.8	0.7
TMOD3:chr15:51913837	0.110029	TRUE	3_prime_UTR_variant	-	c.*5027A>G	protein_coding	4.5	4	7.7	4.6
EFR3A:chr8:132012966	0.110029	FALSE	3_prime_UTR_variant	-	c.*2071A>G	protein_coding	2.7	2.5	5.9	4.9
NT5C2:chr10:103178343	0.110063	TRUE	intron_variant	-	c.-24-3361A>G	protein_coding	4.9	7.3	9.5	5
RCBTB2:chr13:48508586	0.110063	TRUE	intron_variant	-	c.941+2043A>G	protein_coding	49.8	40.4	39.6	59
AC011495.1:chr19:49720053	0.110395	FALSE	non_coding_transcript_exon_variant	-	n.29A>G	processed_pseudogene	95.3	94.6	84.3	96.8
SCPEP1:chr17:56997623	0.110976	TRUE	intron_variant	-	c.880+568A>G	protein_coding	20.1	17.3	12.3	9.4
MIDN:chr19:1258673	0.111074	FALSE	3_prime_UTR_variant	-	c.*1401A>G	protein_coding	1.1	1.2	1.9	0.9
SMOC1:chr14:69885282	0.111074	FALSE	intron_variant	-	c.99+5505A>G	protein_coding	3.7	3.3	3.6	9.5
IGKV3-11:chr2:89027441	0.111362	FALSE	synonymous_variant	p.T25=	c.75A>G	IG_V_gene	3	4	2	0.6
PRKCB:chr16:23882827	0.111362	TRUE	intron_variant	-	c.205+45421A>G	protein_coding	3.8	5.6	8.3	0.9
PPP3R1:chr2:68180526	0.11147	TRUE	3_prime_UTR_variant	-	c.*437A>G	protein_coding	1.7	2.4	2.1	2.4
DGLUCY:chr14:91216529	0.11164	TRUE	intron_variant	-	c.1716+973A>G	protein_coding	4.2	0.8	2.2	2.2
APOL6:chr22:35661201	0.11164	TRUE	3_prime_UTR_variant	-	c.*1605A>G	protein_coding	26.4	25.1	34.4	33.8
WWP2:chr16:69765937	0.111884	FALSE	intron_variant	-	c.-16+3546A>G	protein_coding	1.2	2.4	3.9	5.2
ZNF101:chr19:19681496	0.111975	TRUE	3_prime_UTR_variant	-	c.*1196A>G	protein_coding	8.9	9.2	14.2	11.8
PLEKHB2:chr2:131147558	0.112333	TRUE	3_prime_UTR_variant	-	c.*785A>G	protein_coding	0.4	0.7	1	0.2
TNRC6B:chr22:40049652	0.112333	TRUE	intron_variant	-	c.-121+4064A>G	protein_coding	4.9	0.9	2	3.9
ZNF181:chr19:34742671	0.112333	FALSE	3_prime_UTR_variant	-	c.*574A>G	protein_coding	8.1	9	5.9	3.1
RAB14:chr9:121180214	0.112333	FALSE	3_prime_UTR_variant	-	c.*1182A>G	protein_coding	0.6	0.8	1.2	1
SCHLAP1:chr2:180872982	0.112586	FALSE	intron_variant,non_coding_transcript_variant	-	n.701-26668A>G	lncRNA	1.1	0.7	2.3	0.2
GSR:chr8:30678390	0.112586	TRUE	3_prime_UTR_variant	-	c.*1130A>G	protein_coding	21.6	21.6	29.5	26.1
RBL2:chr16:53466553	0.112586	FALSE	intron_variant	-	c.1864-505A>G	protein_coding	3.4	4.3	3.7	6.9
WHAMMP3:chr15:22671561	0.112586	FALSE	non_coding_transcript_exon_variant	-	n.918A>G	processed_transcript	4.2	4	1.9	0.6
SRPK2:chr7:105358474	0.112929	TRUE	intron_variant	-	c.71+30174A>G	protein_coding	5.5	8.8	16.6	14.7
XRN1:chr3:142357597	0.11348	TRUE	intron_variant	-	c.3465-478A>G	protein_coding	6	3.2	11.3	11.2
CFLAR:chr2:201164138	0.113485	TRUE	3_prime_UTR_variant	-	c.*165A>G	protein_coding	9.2	9.1	10.3	8.4
VHL:chr3:10152284	0.113577	TRUE	3_prime_UTR_variant	-	c.*2319A>G	protein_coding	2.9	5.2	1.4	3.2
CDC14A:chr1:100410028	0.113585	TRUE	intron_variant	-	c.310-14194A>G	protein_coding	8.7	23.6	27.4	14.2
AC116366.2:chr5:132475605	0.113585	TRUE	intron_variant	-	c.-637-10587A>G	protein_coding	1.8	1.1	3.6	3.2
PADI2:chr1:17106581	0.113585	TRUE	intron_variant	-	c.93-1520A>G	protein_coding	36.6	19	17.6	23.4
RABGEF1:chr7:66742881	0.113845	TRUE	intron_variant	-	c.-18+2089A>G	protein_coding	3.7	6.3	2.4	1.4
SP110:chr2:230166022	0.114005	TRUE	3_prime_UTR_variant	-	c.*3102A>G	protein_coding	1.2	1.2	2.3	3.3
CHST11:chr12:104513588	0.114147	TRUE	intron_variant	-	c.118+56059A>G	protein_coding	5.1	5.9	14.6	6.5
CTSS:chr1:150732746	0.114267	TRUE	3_prime_UTR_variant	-	c.*300A>G	protein_coding	7.3	7.6	8.6	7.5
RC3H1:chr1:173944058	0.114267	TRUE	intron_variant	-	c.2962-443A>G	protein_coding	19.5	20.3	20.9	10.9
SMCHD1:chr18:2718744	0.114267	TRUE	intron_variant	-	c.2458+310A>G	protein_coding	23.7	25.7	28.8	16.6
NEAT1:chr11:65441427	0.114267	TRUE	non_coding_transcript_exon_variant	-	n.18630A>G	lncRNA	33.4	33.9	34.7	27.2
CTSS:chr1:150731362	0.114373	TRUE	3_prime_UTR_variant	-	c.*1684A>G	protein_coding	27.3	29.5	33.6	31.7
RBM23:chr14:22895666	0.114397	TRUE	3_prime_UTR_variant	-	c.*6064A>G	protein_coding	2.4	1.9	3.3	6.5
APOL6:chr22:35660604	0.114469	FALSE	3_prime_UTR_variant	-	c.*1008A>G	protein_coding	0.2	0.4	0.4	0.6
AL033519.3:chr6:35556161	0.114473	FALSE	non_coding_transcript_exon_variant	-	n.289A>G	processed_pseudogene	90.5	83.6	NA	95.7
DPYD:chr1:97356384	0.114514	TRUE	intron_variant	-	c.2058+17177A>G	protein_coding	4.6	1.3	1.9	2.2
RNU4-1:chr12:120293184	0.11455	FALSE	non_coding_transcript_exon_variant	-	n.54A>G	snRNA	1.5	1.8	1.4	0.7
FOXN3:chr14:89583659	0.11459	TRUE	intron_variant	-	c.-15+35369A>G	protein_coding	40.1	22.4	36.9	35.9
IRF1-AS1:chr5:132416254	0.11486	FALSE	intron_variant,non_coding_transcript_variant	-	n.62-3569A>G	lncRNA	11.7	8.2	4.2	5.2
ABHD2:chr15:89196099	0.11486	TRUE	3_prime_UTR_variant	-	c.*676A>G	protein_coding	21	22.5	23.8	24.2
TMEM154:chr4:152623118	0.11553	TRUE	3_prime_UTR_variant	-	c.*5428A>G	protein_coding	8.4	11.3	14.2	8.8
PLBD2:chr12:113390121	0.115624	TRUE	3_prime_UTR_variant	-	c.*1495A>G	protein_coding	18.2	23.6	24.7	21.7
AMBRA1:chr11:46428890	0.11573	FALSE	intron_variant	-	c.2796+4584A>G	protein_coding	94.4	93.5	90.7	94.2
EIF2AK2:chr2:37100873	0.11573	TRUE	3_prime_UTR_variant	-	c.*6400A>G	protein_coding	13	13.4	17	15.3
CR1L:chr1:207677547	0.115924	FALSE	missense_variant	p.S86G	c.256A>G	protein_coding	2.7	3.1	1.4	1.7
FCGR2A:chr1:161514211	0.116088	FALSE	intron_variant	-	c.780+279A>G	protein_coding	0.5	0.4	1.2	0.2
SPN:chr16:29667625	0.116088	TRUE	3_prime_UTR_variant	-	c.*2694A>G	protein_coding	12.9	13.9	15.7	16.8
TPST2:chr22:26523674	0.116113	TRUE	3_prime_UTR_variant	-	c.*2601A>G	protein_coding	4.7	5.8	8.1	0.9
SMIM14:chr4:39549492	0.116194	TRUE	3_prime_UTR_variant	-	c.*2634A>G	protein_coding	4.8	6	12.2	7.4
NDUFC2:chr11:78068530	0.116194	TRUE	3_prime_UTR_variant	-	c.*1457A>G	protein_coding	2.2	1.7	5.8	2.8
APOBEC3C:chr22:39019481	0.116197	FALSE	3_prime_UTR_variant	-	c.*1094A>G	protein_coding	0.5	0.7	1	1.1
ZRSR2:chrX:15791599	0.116802	TRUE	intron_variant	-	c.121+586A>G	protein_coding	24.9	22.2	30.3	45.7
CYP4F3:chr19:15660843	0.116802	TRUE	3_prime_UTR_variant	-	c.*1458A>G	protein_coding	17.7	17.2	21.8	23.2
ITGAX:chr16:31356653	0.116894	FALSE	missense_variant	p.T58A	c.172A>G	protein_coding	1.3	3.1	3.3	1
ZBTB8OS:chr1:32621211	0.116894	TRUE	3_prime_UTR_variant	-	c.*651A>G	protein_coding	34.7	45.1	35.8	22.2
FAM210B:chr20:56367518	0.116894	TRUE	3_prime_UTR_variant	-	c.*1231A>G	protein_coding	0.8	1.3	0.9	0.9
ANKRD44:chr2:197292058	0.116894	TRUE	intron_variant	-	c.27+18520A>G	protein_coding	1.4	2.3	3.7	3.1
SLC2A3:chr12:7923204	0.117508	TRUE	intron_variant	-	c.1069-180A>G	protein_coding	4.3	6.8	5.5	5.7
SMIM14:chr4:39550402	0.117621	TRUE	3_prime_UTR_variant	-	c.*1724A>G	protein_coding	5.3	6.8	9.1	9.1
PHF3:chr6:63713638	0.117645	FALSE	missense_variant	p.E2017G	c.6050A>G	protein_coding	0.3	0.8	1.1	0.2
ULK1:chr12:131922592	0.117645	TRUE	3_prime_UTR_variant	-	c.*1231A>G	protein_coding	4.2	5.5	6.1	7.1
LINC00869:chr1:149620051	0.117683	FALSE	intron_variant,non_coding_transcript_variant	-	n.211+12497A>G	processed_transcript	13.9	14.8	9.4	4.1
CTSS:chr1:150732700	0.117738	TRUE	3_prime_UTR_variant	-	c.*346A>G	protein_coding	3.6	3.9	4	3.4
DFFA:chr1:10459879	0.117889	TRUE	3_prime_UTR_variant	-	c.*1611A>G	protein_coding	7.5	8.4	13.7	8.4
CFLAR:chr2:201142047	0.118068	TRUE	intron_variant	-	c.606+1608A>G	protein_coding	5.8	10.3	10.5	7.4
APOBEC3C:chr22:39018748	0.118281	TRUE	3_prime_UTR_variant	-	c.*361A>G	protein_coding	3.5	4	4.3	4.9
CSF3R:chr1:36478645	0.118458	TRUE	intron_variant	-	c.64+788A>G	protein_coding	3.8	4.4	3.9	5.6
PPP1R12A:chr12:79773927	0.118838	FALSE	3_prime_UTR_variant	-	c.*2002A>G	protein_coding	2.5	2.7	4.1	3
PSTPIP2:chr18:46024214	0.118838	TRUE	intron_variant	-	c.212+395A>G	protein_coding	1.8	13.2	9	6.6
ABHD2:chr15:89196137	0.118884	FALSE	3_prime_UTR_variant	-	c.*714A>G	protein_coding	1.6	1.4	1.9	2.4
AC093668.1:chr7:102545395	0.119058	TRUE	intron_variant	-	c.750-3733A>G	protein_coding	20.2	14.3	40.4	22.6
DCAF16:chr4:17803256	0.119058	TRUE	3_prime_UTR_variant	-	c.*235A>G	protein_coding	3.9	3.9	7.2	2.6
CTSS:chr1:150733707	0.119058	TRUE	intron_variant	-	c.897-562A>G	protein_coding	3.9	4.6	8.1	2.7
GAB1:chr4:143439869	0.119062	FALSE	synonymous_variant	p.E421=	c.1263A>G	protein_coding	0.2	0.6	0.3	0.3
TMEM164:chrX:110122154	0.119141	FALSE	intron_variant	-	c.507+13008A>G	protein_coding	61.6	69.5	74.1	80.8
CTSS:chr1:150732192	0.119375	TRUE	3_prime_UTR_variant	-	c.*854A>G	protein_coding	2.4	2.5	2.9	2.6
HTD2:chr3:58318551	0.119375	TRUE	3_prime_UTR_variant	-	c.*431A>G	protein_coding	3.2	3	6.9	6.4
PARP9:chr3:122557140	0.119676	TRUE	intron_variant	-	c.155-1019A>G	protein_coding	29.9	36.6	40.6	32.6
VHL:chr3:10151836	0.119756	TRUE	3_prime_UTR_variant	-	c.*1871A>G	protein_coding	4	4.1	5.6	6.3
SOD2:chr6:159679877	0.119865	TRUE	3_prime_UTR_variant	-	c.*2616A>G	protein_coding	25.1	25	26.9	19.6
TMOD3:chr15:51913736	0.120106	TRUE	3_prime_UTR_variant	-	c.*4926A>G	protein_coding	1.9	1.3	4	2.5
RANBP2:chr2:108751883	0.120144	FALSE	synonymous_variant	p.V548=	c.1644A>G	protein_coding	1.7	1	0.6	0.6
PGS1:chr17:78422758	0.120187	TRUE	intron_variant	-	c.*11-1303A>G	protein_coding	28.4	33.2	23.8	22.4
POLR2D:chr2:127843852	0.120351	TRUE	3_prime_UTR_variant	-	c.*4255A>G	protein_coding	9.8	9.5	16.5	14.2
ERAP1:chr5:96774782	0.120547	TRUE	intron_variant	-	c.2818+1622A>G	protein_coding	1.1	1.8	2	4.1
NSRP1:chr17:30186001	0.121122	TRUE	3_prime_UTR_variant	-	c.*327A>G	protein_coding	11.3	10.4	9.8	4.3
RIOK3:chr18:23482309	0.121162	TRUE	3_prime_UTR_variant	-	c.*1030A>G	protein_coding	0.6	0.9	0.8	0.5
CHST11:chr12:104611722	0.121162	FALSE	intron_variant	-	c.204+9731A>G	protein_coding	1.5	1.6	4.1	2.2
COTL1:chr16:84580385	0.121162	TRUE	intron_variant	-	c.318+9720A>G	protein_coding	9.9	13.4	10.6	15.3
PLAUR:chr19:43659195	0.121221	TRUE	intron_variant	-	c.311-2555A>G	protein_coding	0.8	1	3.1	1.6
PAK2:chr3:196832200	0.121655	FALSE	3_prime_UTR_variant	-	c.*3795A>G	protein_coding	2.3	2.9	3.9	3.8
SMIM14:chr4:39548465	0.121749	TRUE	3_prime_UTR_variant	-	c.*3661A>G	protein_coding	4.2	4.2	6.5	6.1
ALDH16A1:chr19:49470748	0.122626	TRUE	3_prime_UTR_variant	-	c.*281A>G	protein_coding	1.2	3	1.3	4.5
CSF3R:chr1:36477370	0.122639	TRUE	intron_variant	-	c.65-1697A>G	protein_coding	2.2	3	2.1	3.3
CTSS:chr1:150731239	0.122781	TRUE	3_prime_UTR_variant	-	c.*1807A>G	protein_coding	23.2	27.1	30.5	25
SIGLEC9:chr19:51133414	0.122816	TRUE	intron_variant	-	c.1204-2548A>G	protein_coding	0.9	1.4	2.7	2.4
TNFSF14:chr19:6664545	0.123056	TRUE	3_prime_UTR_variant	-	c.*381A>G	protein_coding	0.4	0.4	0.2	0.8
MFSD14C:chr9:97013390	0.123436	FALSE	non_coding_transcript_exon_variant	-	n.286A>G	processed_transcript	2.6	4.6	1.8	8
WBP1L:chr10:102767590	0.123438	FALSE	intron_variant	-	c.90+23447A>G	protein_coding	8.4	17.2	14.8	6.7
ANKHD1:chr5:140535829	0.123438	TRUE	intron_variant	-	c.7027+291A>G	protein_coding	10.9	17.6	11.7	4.8
CYP4F3:chr19:15660883	0.123438	TRUE	3_prime_UTR_variant	-	c.*1498A>G	protein_coding	0.8	1.3	2.2	0.9
PLAUR:chr19:43662875	0.123438	TRUE	intron_variant	-	c.310+2441A>G	protein_coding	0.3	0.4	0.9	1.2
CERK:chr22:46685158	0.123438	TRUE	3_prime_UTR_variant	-	c.*1976A>G	protein_coding	4.9	4.3	4.6	0.5
POM121:chr7:72944885	0.12361	FALSE	intron_variant	-	c.2735-701A>G	protein_coding	7.6	4.4	6.4	2.1
AC241585.1:chr1:145233348	0.12361	FALSE	non_coding_transcript_exon_variant	-	n.348A>G	processed_pseudogene	88.4	85.2	81.8	94.3
RSL1D1:chr16:11837479	0.123672	TRUE	3_prime_UTR_variant	-	c.*308A>G	protein_coding	0.2	0.3	0.6	0.4
ANKFY1:chr17:4192792	0.123832	FALSE	intron_variant	-	c.1498+2186A>G	protein_coding	16.6	20	12.8	13.4
POLR1D:chr13:27653569	0.123832	TRUE	intron_variant	-	c.101+5116A>G	protein_coding	9.4	10.7	14.7	7.2
CTSS:chr1:150731005	0.124064	FALSE	3_prime_UTR_variant	-	c.*2041A>G	protein_coding	1.5	1.4	1.7	2.3
PLBD2:chr12:113391120	0.124114	TRUE	3_prime_UTR_variant	-	c.*2494A>G	protein_coding	28.4	25	35.7	29.7
NUMB:chr14:73407022	0.124293	TRUE	intron_variant	-	c.-101+2915A>G	protein_coding	16.5	9.7	8.6	7.1
TRIM22:chr11:5692722	0.124312	TRUE	intron_variant	-	c.-67+2823A>G	protein_coding	7.3	9.1	14.8	14.9
FAM126B:chr2:200978572	0.124341	TRUE	3_prime_UTR_variant	-	c.*2698A>G	protein_coding	72.9	73.7	77.3	66.1
TNRC18:chr7:5392790	0.124513	TRUE	intron_variant	-	c.343+1650A>G	protein_coding	5.5	13.4	21.2	13.9
PDE7A:chr8:65729792	0.124513	TRUE	intron_variant	-	c.697-2491A>G	protein_coding	5.5	6.1	7.3	3.2
FGD5-AS1:chr3:14944604	0.125009	TRUE	non_coding_transcript_exon_variant	-	n.2003A>G	lncRNA	41.3	41.4	48.3	51.5
USP3:chr15:63524561	0.125065	TRUE	intron_variant	-	c.92-8086A>G	protein_coding	11.1	22.5	16.5	23.8
EIF2AK2:chr2:37100954	0.125091	TRUE	3_prime_UTR_variant	-	c.*6319A>G	protein_coding	65.4	70.4	70.5	68.4
EIF2AK2:chr2:37104899	0.125091	TRUE	3_prime_UTR_variant	-	c.*2374A>G	protein_coding	8.3	7.2	10.6	9.6
MS4A7:chr11:60387791	0.125091	TRUE	intron_variant	-	c.339+1018A>G	protein_coding	7.4	4	8.8	6.7
TAF8:chr6:42079823	0.125109	TRUE	3_prime_UTR_variant	-	c.*2278A>G	protein_coding	0.8	1.6	2.8	2.5
LINC00963:chr9:129503418	0.125111	TRUE	non_coding_transcript_exon_variant	-	n.296A>G	lncRNA	1	2.6	1.7	0.9
AL022318.4:chr22:39032998	0.125119	TRUE	3_prime_UTR_variant	-	c.*682A>G	protein_coding	2.6	2.7	3.5	5.3
NCSTN:chr1:160350197	0.125151	TRUE	missense_variant	p.S177G	c.529A>G	protein_coding	7.4	8	9.8	8.9
GOLGA4:chr3:37276114	0.125178	FALSE	intron_variant	-	c.228+2513A>G	protein_coding	88	91.6	89.7	92
SAMHD1:chr20:36914489	0.125178	TRUE	intron_variant	-	c.1063-1937A>G	protein_coding	39.5	35.8	42.8	53
MTDH:chr8:97727379	0.125178	TRUE	3_prime_UTR_variant	-	c.*2709A>G	protein_coding	2.3	1.4	2.9	2.9
SIRPB1:chr20:1571105	0.125178	FALSE	missense_variant	p.M262V	c.784A>G	protein_coding	0.8	0.6	0.4	0.1
ZNF609:chr15:64500040	0.125178	FALSE	synonymous_variant	p.G207=	c.621A>G	protein_coding	1	1.2	1.5	0.7
ZNF101:chr19:19681495	0.125298	TRUE	3_prime_UTR_variant	-	c.*1195A>G	protein_coding	10.7	11.1	14.7	15.4
STK10:chr5:172051050	0.125375	TRUE	intron_variant	-	c.2766+1879A>G	protein_coding	8.2	15.2	12.3	6.9
SPN:chr16:29667616	0.125376	TRUE	3_prime_UTR_variant	-	c.*2685A>G	protein_coding	24.1	24.6	27.8	28.1
SMIM14:chr4:39549559	0.125376	TRUE	3_prime_UTR_variant	-	c.*2567A>G	protein_coding	57.6	59.8	71.9	67.7
MMP25:chr16:3047901	0.125416	TRUE	intron_variant	-	c.232+354A>G	protein_coding	36	32.3	41.6	33.3
NLRP12:chr19:53800723	0.125791	TRUE	intron_variant	-	c.2759+504A>G	protein_coding	17.5	15.6	25.4	19.9
NBPF15:chr1:144421989	0.125931	TRUE	3_prime_UTR_variant	-	c.*1024A>G	protein_coding	25	22.8	37.7	22.1
ZNF121:chr19:9564296	0.126071	TRUE	3_prime_UTR_variant	-	c.*1644A>G	protein_coding	3.2	3.6	5.9	6.3
FP236383.3:chr21:8401720	0.126672	FALSE	intron_variant,non_coding_transcript_variant	-	n.646-4240A>G	lncRNA	4.6	4.7	5	0.9
FGD5-AS1:chr3:14944892	0.126803	TRUE	non_coding_transcript_exon_variant	-	n.1715A>G	lncRNA	13.7	14	17.7	16.9
AC010186.3:chr12:9659492	0.126874	TRUE	intron_variant,non_coding_transcript_variant	-	n.64-149A>G	lncRNA	24.9	44.5	47	35.7
KDM4B:chr19:5100633	0.126921	TRUE	intron_variant	-	c.919-9989A>G	protein_coding	26.7	20	7.2	19.3
CIR1:chr2:174353650	0.126921	TRUE	intron_variant	-	c.485-1925A>G	protein_coding	3.9	4.8	1.8	8.2
LINC02067:chr3:161429221	0.126921	FALSE	intron_variant,non_coding_transcript_variant	-	n.1232-124A>G	lncRNA	99.1	99.6	99.4	99.5
WASHC1:chr9:28607	0.127322	FALSE	intron_variant	-	c.-6+995A>G	protein_coding	12.6	7.1	3.5	18.1
SRPK2:chr7:105289532	0.127338	TRUE	intron_variant	-	c.72-85747A>G	protein_coding	14.4	27.1	24.5	14.4
PREX1:chr20:48791399	0.127577	FALSE	intron_variant	-	c.219+36243A>G	protein_coding	0.9	3.4	3.7	2.3
RAB27A:chr15:55277398	0.127577	TRUE	intron_variant	-	c.-142-7114A>G	protein_coding	6	6.6	8.4	12.3
AC005258.1:chr19:2293843	0.127601	TRUE	intron_variant	-	c.146+24099A>G	nonsense_mediated_decay	12.9	13.5	15.1	27.9
RBBP4:chr1:32682323	0.127739	TRUE	3_prime_UTR_variant	-	c.*2618A>G	protein_coding	2.6	2.7	0.7	4.5
DIP2B:chr12:50657560	0.12794	TRUE	intron_variant	-	c.302-2634A>G	protein_coding	1.8	4.5	1.7	4.6
PML:chr15:74026927	0.12794	TRUE	intron_variant	-	c.1254+2000A>G	protein_coding	2.8	2.7	6.5	8.5
CSF3R:chr1:36477870	0.12799	TRUE	intron_variant	-	c.64+1563A>G	protein_coding	11.9	11.9	12.3	9.2
CD247:chr1:167459774	0.128023	TRUE	intron_variant	-	c.59-19007A>G	protein_coding	18.2	24.1	31.1	20.9
STK4:chr20:45079130	0.128023	TRUE	3_prime_UTR_variant	-	c.*3954A>G	protein_coding	12.6	13.7	10.2	9.5
PARP9:chr3:122557122	0.128023	TRUE	intron_variant	-	c.155-1001A>G	protein_coding	2.1	2.4	5.1	4.7
PDXDC2P-NPIPB14P:chr16:70031923	0.128023	FALSE	non_coding_transcript_exon_variant	-	n.797A>G	lncRNA	1.7	2.8	1.2	5
RANBP2:chr2:108735732	0.128141	FALSE	synonymous_variant	p.E202=	c.606A>G	protein_coding	1.6	2.1	1	0.4
SLC25A37:chr8:23543138	0.128163	TRUE	intron_variant	-	c.210+13926A>G	protein_coding	1.9	2.2	1.4	1.5
METTL7A:chr12:50930540	0.12823	TRUE	3_prime_UTR_variant	-	c.*390A>G	protein_coding	16.8	17.3	22.1	22
ISG20:chr15:88642754	0.128478	TRUE	intron_variant	-	c.228+3160A>G	protein_coding	1.1	0.5	2.6	0.9
STK38:chr6:36498590	0.12867	TRUE	intron_variant	-	c.953-104A>G	protein_coding	4.5	3.2	2.8	6.8
AQP9:chr15:58176357	0.12867	TRUE	intron_variant	-	c.495+1321A>G	protein_coding	14.1	14.8	14.6	9.6
LDB1:chr10:102106614	0.128774	FALSE	3_prime_UTR_variant	-	c.*1479A>G	protein_coding	0.3	0.3	0.4	0.9
ARHGAP26:chr5:142785137	0.12878	TRUE	intron_variant	-	c.154+14222A>G	protein_coding	1.4	1.7	4.6	2.2
SPCS3:chr4:176331176	0.129109	TRUE	3_prime_UTR_variant	-	c.*2846A>G	protein_coding	64	63.3	72.5	64.8
MKRN2:chr3:12583603	0.129336	TRUE	3_prime_UTR_variant	-	c.*1350A>G	protein_coding	0.4	0.5	0.1	0.9
CTSS:chr1:150753758	0.129336	TRUE	intron_variant	-	c.399+1243A>G	protein_coding	2.3	3	4.3	5.1
LITAF:chr16:11551708	0.129519	TRUE	intron_variant	-	c.377+1825A>G	protein_coding	1.8	1.9	3.7	1.6
TMEM154:chr4:152631877	0.129733	TRUE	intron_variant	-	c.537-3316A>G	protein_coding	14.4	18.4	20.3	8.1
RASSF1:chr3:50335518	0.129733	TRUE	intron_variant	-	c.369+2387A>G	protein_coding	16.5	15.3	19.1	10
MAP3K3:chr17:63669952	0.129733	TRUE	intron_variant	-	c.595+2892A>G	protein_coding	35.9	29	26.5	22.1
RASA1:chr5:87383079	0.129733	TRUE	intron_variant	-	c.2691-634A>G	protein_coding	11.2	14.9	11.7	7.4
PECAM1:chr17:64340838	0.129733	FALSE	intron_variant	-	c.2164+796A>G	protein_coding	1	3.2	1.8	2.1
PLEKHB2:chr2:131147687	0.129733	TRUE	3_prime_UTR_variant	-	c.*914A>G	protein_coding	0.2	0.5	0.8	0.2
C9orf78:chr9:129827955	0.129733	TRUE	3_prime_UTR_variant	-	c.*206A>G	protein_coding	0.6	0.8	0.7	0.5
GBP4:chr1:89182519	0.129733	TRUE	3_prime_UTR_variant	-	c.*2735A>G	protein_coding	0.7	0.4	0.6	1.7
PPFIBP1:chr12:27654771	0.130217	FALSE	missense_variant	p.D218G	c.653A>G	protein_coding	20.9	15.1	32.2	13.3
CIZ1:chr9:128190753	0.130265	TRUE	synonymous_variant	p.L65=	c.195A>G	protein_coding	0.9	2	1.5	1.1
SPN:chr16:29667633	0.130284	TRUE	3_prime_UTR_variant	-	c.*2702A>G	protein_coding	1.9	1.5	2.5	1.1
VHL:chr3:10152351	0.130343	TRUE	3_prime_UTR_variant	-	c.*2386A>G	protein_coding	2.3	3	4.6	5.9
LEMD3:chr12:65247016	0.13037	FALSE	3_prime_UTR_variant	-	c.*691A>G	protein_coding	2.9	3.3	5.8	7.2
MYO1F:chr19:8563637	0.13037	TRUE	intron_variant	-	c.4-7841A>G	protein_coding	5.7	4.9	8.1	8.4
RHOA:chr3:49359890	0.130561	TRUE	3_prime_UTR_variant	-	c.*319A>G	protein_coding	28.3	28.6	31.9	32.3
GNL3L:chrX:54562289	0.13059	TRUE	3_prime_UTR_variant	-	c.*1687A>G	protein_coding	6.4	8.1	6.5	18.1
ANAPC16:chr10:72220342	0.130683	TRUE	5_prime_UTR_variant	-	c.-65A>G	protein_coding	0.9	0.6	0.6	1.8
WDR73:chr15:84642591	0.130683	TRUE	3_prime_UTR_variant	-	c.*879A>G	protein_coding	0.8	1.7	3.6	2.3
LYRM2:chr6:89634654	0.130683	TRUE	3_prime_UTR_variant	-	c.*2619A>G	protein_coding	6.7	5.5	11.5	4.2
WASH3P:chr15:101966599	0.130683	FALSE	intron_variant,non_coding_transcript_variant	-	n.172+376A>G	processed_transcript	6.3	4.5	11.4	7
RICTOR:chr5:38968526	0.130683	TRUE	intron_variant	-	c.973-496A>G	protein_coding	20.4	14.5	10.9	8.6
MYO1F:chr19:8551240	0.130683	TRUE	intron_variant	-	c.771+500A>G	protein_coding	0.9	1	0.4	0.1
DLEU2:chr13:49990939	0.130701	TRUE	intron_variant,non_coding_transcript_variant	-	n.1830-2318A>G	lncRNA	6.9	10.4	12.5	14.2
BTN3A3:chr6:26453181	0.130746	FALSE	3_prime_UTR_variant	-	c.*770A>G	protein_coding	16.4	16.6	15.6	20.7
STK38:chr6:36545033	0.130746	TRUE	intron_variant	-	c.-6+2157A>G	protein_coding	12.2	11.6	13.4	28.1
ITGAX:chr16:31364826	0.130954	TRUE	intron_variant	-	c.1710+1452A>G	protein_coding	54.2	50.3	49.7	42.1
KMT2E:chr7:105104543	0.131828	TRUE	intron_variant	-	c.2197-896A>G	protein_coding	3.7	4.1	7.8	1.9
SLC35E2A:chr1:1739693	0.131828	FALSE	5_prime_UTR_variant	-	c.-136A>G	protein_coding	12	11	5.8	2.7
USP4:chr3:49319834	0.131828	TRUE	intron_variant	-	c.695+4868A>G	protein_coding	2.7	5.2	10.3	4.8
SULT1B1:chr4:69756870	0.131846	TRUE	intron_variant	-	c.-44-1609A>G	protein_coding	2.9	2.5	0.8	4.9
LUCAT1:chr5:91310752	0.131856	TRUE	non_coding_transcript_exon_variant	-	n.2947A>G	lncRNA	1.2	1.7	2.9	2.1
RAD1:chr5:34908407	0.132158	TRUE	3_prime_UTR_variant	-	c.*358A>G	protein_coding	8.8	3.5	11.1	4.5
PARP9:chr3:122543345	0.132158	TRUE	intron_variant	-	c.1489+2087A>G	protein_coding	4.8	6.8	12.1	7.5
XIAP:chrX:123912440	0.132224	TRUE	3_prime_UTR_variant	-	c.*5259A>G	protein_coding	3.3	4	5.8	5.6
OPTN:chr10:13137199	0.132344	TRUE	3_prime_UTR_variant	-	c.*333A>G	protein_coding	0.4	0.4	0.9	0.2
TPST2:chr22:26523761	0.132395	TRUE	3_prime_UTR_variant	-	c.*2514A>G	protein_coding	19.9	14.1	10.9	20.7
AC018462.1:chr2:62146445	0.13251	FALSE	non_coding_transcript_exon_variant	-	n.119A>G	lncRNA	71.2	57.3	8.3	25.6
ZNF91:chr19:23359394	0.132923	TRUE	3_prime_UTR_variant	-	c.*9A>G	protein_coding	0.5	0.7	0.9	1.5
RPL7L1:chr6:42889240	0.133117	TRUE	3_prime_UTR_variant	-	c.*2776A>G	protein_coding	6.2	6.7	11	5.2
ITGAX:chr16:31369825	0.133309	FALSE	intron_variant	-	c.1711-1259A>G	protein_coding	0.6	1.9	2.4	0.5
CYP4F3:chr19:15660842	0.133309	TRUE	3_prime_UTR_variant	-	c.*1457A>G	protein_coding	35.1	34.1	34.8	50.4
RAB2B:chr14:21460864	0.133665	TRUE	3_prime_UTR_variant	-	c.*332A>G	protein_coding	0.6	1.3	0.5	0.3
SMIM14:chr4:39548178	0.133703	TRUE	3_prime_UTR_variant	-	c.*3948A>G	protein_coding	1.3	2.1	3.5	4.4
STK10:chr5:172050805	0.133703	TRUE	intron_variant	-	c.2766+2124A>G	protein_coding	12.3	14.7	17.9	12.2
ASH1L:chr1:155556929	0.133703	TRUE	intron_variant	-	c.-100+5224A>G	protein_coding	36	42.3	55.9	50.9
ACTN1:chr14:68888809	0.133703	TRUE	intron_variant	-	c.1234+1330A>G	protein_coding	7.1	10.1	11.6	16.6
AGO4:chr1:35808537	0.133703	FALSE	intron_variant	-	c.19+102A>G	protein_coding	1.1	3.5	4.3	6.5
IGHV5-51:chr14:106578866	0.133703	TRUE	missense_variant	p.T77A	c.229A>G	IG_V_gene	2.5	2.8	3	7.3
AC139769.2:chr19:23827510	0.133703	FALSE	intron_variant,non_coding_transcript_variant	-	n.151-328A>G	lncRNA	95.3	93.9	95.3	98.4
ITGAX:chr16:31359016	0.133815	TRUE	intron_variant	-	c.431-684A>G	protein_coding	1.3	0.8	0.8	2.1
FBXO11:chr2:47882719	0.133877	TRUE	intron_variant	-	c.232+22770A>G	protein_coding	1.9	1.1	4.3	1.6
ZNF292:chr6:87240231	0.134015	TRUE	intron_variant	-	c.742-3244A>G	protein_coding	10.4	6.7	13.3	11.6
MRPL30:chr2:99196031	0.134015	TRUE	3_prime_UTR_variant	-	c.*326A>G	protein_coding	2.6	2.1	4.4	6.3
TRIM58:chr1:247877317	0.134015	TRUE	3_prime_UTR_variant	-	c.*828A>G	protein_coding	1.5	2.1	1.6	1.6
NBPF26:chr1:120816770	0.134015	FALSE	missense_variant	p.T772A	c.2314A>G	protein_coding	5.2	7.1	3.5	0.7
APOL6:chr22:35660115	0.134015	FALSE	3_prime_UTR_variant	-	c.*519A>G	protein_coding	0.7	0.6	1	1.3
TALDO1:chr11:757882	0.134015	TRUE	intron_variant	-	c.222-1068A>G	protein_coding	5.5	4.6	5.3	9.6
TC2N:chr14:91863940	0.134015	TRUE	intron_variant	-	c.-57+3322A>G	protein_coding	26.4	20.2	19.4	14.5
ISG20:chr15:88642697	0.134015	TRUE	intron_variant	-	c.228+3103A>G	protein_coding	21	21.7	19.5	14.3
CFLAR:chr2:201161250	0.134015	TRUE	intron_variant	-	c.1304+308A>G	protein_coding	16.9	14.9	14.9	24.3
SPN:chr16:29670216	0.134015	TRUE	3_prime_UTR_variant	-	c.*5285A>G	protein_coding	0.5	0.9	0.7	1.7
ZNF581:chr19:55638920	0.134015	TRUE	intron_variant	-	c.-20+3208A>G	protein_coding	24.3	27.8	11.6	26.5
CTSS:chr1:150732161	0.134015	TRUE	3_prime_UTR_variant	-	c.*885A>G	protein_coding	4.6	4.9	5.5	4.8
THEMIS2:chr1:27875756	0.134015	TRUE	intron_variant	-	c.95-832A>G	protein_coding	0.8	0.3	1.2	1.4
TROAP:chr12:49324676	0.134015	TRUE	intron_variant	-	c.337+639A>G	protein_coding	3.6	6	2.4	3.2
UBE2B:chr5:134391762	0.134053	TRUE	3_prime_UTR_variant	-	c.*1409A>G	protein_coding	1.6	1.2	3.1	0.5
PRKCB:chr16:23921074	0.134053	TRUE	intron_variant	-	c.206-67434A>G	protein_coding	13.9	10.5	7.5	9.9
AQP9:chr15:58176332	0.134053	TRUE	intron_variant	-	c.495+1296A>G	protein_coding	0.7	0.3	0.5	1.4
TEP1:chr14:20366890	0.134244	TRUE	3_prime_UTR_variant	-	c.*1547A>G	protein_coding	15.3	18.8	23.6	24.6
TMEM121B:chr22:17116947	0.134393	TRUE	3_prime_UTR_variant	-	c.*2444A>G	protein_coding	10.5	10.7	14.8	17.7
NEAT1:chr11:65441448	0.134393	TRUE	non_coding_transcript_exon_variant	-	n.18651A>G	lncRNA	6.5	6.6	8.1	4.1
ATXN3:chr14:92060383	0.134459	TRUE	3_prime_UTR_variant	-	c.*3937A>G	protein_coding	1.5	1.8	3.5	1.1
SORL1:chr11:121577658	0.134459	FALSE	intron_variant	-	c.3580+258A>G	protein_coding	1.5	1.8	2.8	2.6
METTL7A:chr12:50930648	0.134459	TRUE	3_prime_UTR_variant	-	c.*498A>G	protein_coding	1.7	2.1	3.6	3.1
APOL6:chr22:35660478	0.134459	TRUE	3_prime_UTR_variant	-	c.*882A>G	protein_coding	1.1	0.8	1.4	1.3
PUS7L:chr12:43726577	0.134459	TRUE	3_prime_UTR_variant	-	c.*3799A>G	protein_coding	6	6.5	11.2	7.4
PSTPIP2:chr18:46022411	0.134459	TRUE	intron_variant	-	c.212+2198A>G	protein_coding	3.4	3	5.5	6.6
ZNF121:chr19:9564378	0.134912	TRUE	3_prime_UTR_variant	-	c.*1562A>G	protein_coding	8.6	7.6	9.3	13.1
VPS13C:chr15:61861673	0.134914	TRUE	intron_variant	-	c.10952+1767A>G	protein_coding	4.7	3.3	6	9.4
NLRP12:chr19:53803022	0.134914	TRUE	intron_variant	-	c.2588+930A>G	protein_coding	6.2	6.2	6.7	12.4
NUFIP2:chr17:29279600	0.13493	TRUE	intron_variant	-	c.2002+6392A>G	protein_coding	2.2	3.7	6.3	1.6
RAB3D:chr19:11325495	0.134948	FALSE	missense_variant	p.N188S	c.563A>G	protein_coding	0.2	0.3	0.6	0.2
PLXDC2:chr10:20284286	0.134948	TRUE	3_prime_UTR_variant	-	c.*4467A>G	protein_coding	31.4	33.1	39.5	28.3
CARD8:chr19:48255803	0.134948	TRUE	5_prime_UTR_variant	-	c.-263A>G	protein_coding	0.5	0.4	0.5	1.3
XIAP:chrX:123913445	0.135031	TRUE	3_prime_UTR_variant	-	c.*6264A>G	protein_coding	35.1	37.5	42.7	40.7
PRRC2B:chr9:131497877	0.135031	TRUE	3_prime_UTR_variant	-	c.*2003A>G	protein_coding	5.8	5.1	6.5	8
NIBAN1:chr1:184792054	0.13565	TRUE	3_prime_UTR_variant	-	c.*2923A>G	protein_coding	15.9	14.7	15.1	11.3
RNU4-2:chr12:120291850	0.135866	TRUE	non_coding_transcript_exon_variant	-	n.54A>G	snRNA	1.3	1.6	1.1	0.7
CD302:chr2:159770082	0.136161	TRUE	3_prime_UTR_variant	-	c.*1769A>G	protein_coding	23.8	24.8	27.6	27.1
TSPAN14:chr10:80522346	0.136221	TRUE	3_prime_UTR_variant	-	c.*4370A>G	protein_coding	2.4	2.8	2.2	1.6
P2RX1:chr17:3910830	0.136327	TRUE	intron_variant	-	c.137+5259A>G	protein_coding	11.1	14.2	7.5	9.1
SIRPB2:chr20:1483640	0.136327	TRUE	intron_variant	-	c.86-3575A>G	protein_coding	62.9	65.5	67.8	58.2
SP110:chr2:230167171	0.136327	TRUE	3_prime_UTR_variant	-	c.*1953A>G	protein_coding	8.3	6.7	7.1	4.4
MAGT1:chrX:77827691	0.136532	TRUE	3_prime_UTR_variant	-	c.*1529A>G	protein_coding	0.4	0.6	0.8	1.4
PLIN3:chr19:4838583	0.136661	TRUE	3_prime_UTR_variant	-	c.*609A>G	protein_coding	3.5	3.4	3	5.2
APBB1IP:chr10:26447769	0.137256	TRUE	intron_variant	-	c.-1+8916A>G	protein_coding	1.8	4.2	5.7	7.1
LONP2:chr16:48352543	0.137402	TRUE	3_prime_UTR_variant	-	c.*741A>G	protein_coding	1.3	1.3	2.9	1
UBR2:chr6:42651142	0.137836	TRUE	intron_variant	-	c.2565+756A>G	protein_coding	13.1	15.5	31.9	19.8
NBPF14:chr1:148532133	0.137878	TRUE	3_prime_UTR_variant	-	c.*872A>G	protein_coding	50.9	54.5	57.8	55.6
RPS23P8:chrX:70963134	0.138052	FALSE	non_coding_transcript_exon_variant	-	n.171A>G	processed_pseudogene	99.1	98.7	98.3	99.8
CCR5:chr3:46375727	0.138233	TRUE	3_prime_UTR_variant	-	c.*1766A>G	protein_coding	11.8	13.5	16.4	17.3
TACC3:chr4:1731661	0.13824	TRUE	intron_variant	-	c.1591+360A>G	protein_coding	13.9	5.6	4.9	11.2
IGLV1-44:chr22:22380886	0.138298	FALSE	missense_variant	p.S3G	c.7A>G	IG_V_gene	2.3	2.5	1.8	0.2
SIRPB2:chr20:1483047	0.138919	TRUE	intron_variant	-	c.86-2982A>G	protein_coding	10.3	16.8	12.9	6.3
MAVS:chr20:3867567	0.139156	TRUE	3_prime_UTR_variant	-	c.*1420A>G	protein_coding	7.9	8.6	9.1	11.6
SUZ12:chr17:31949631	0.139192	TRUE	intron_variant	-	c.455+1946A>G	protein_coding	3.6	9.2	14.3	8.3
PLCG2:chr16:81962091	0.139192	FALSE	3_prime_UTR_variant	-	c.*4093A>G	protein_coding	1.6	1.5	1.8	0.1
RABGAP1:chr9:123104003	0.139256	TRUE	3_prime_UTR_variant	-	c.*790A>G	protein_coding	11	7.4	4.5	1.5
NIBAN1:chr1:184792045	0.139269	TRUE	3_prime_UTR_variant	-	c.*2932A>G	protein_coding	30	29.2	30.4	27
STK38:chr6:36541961	0.139289	TRUE	intron_variant	-	c.-5-1754A>G	protein_coding	1.5	3.7	4.6	2.5
GPR141:chr7:37690278	0.139573	FALSE	intron_variant	-	c.-138+4980A>G	protein_coding	4.6	2.8	5.4	11.2
NLRP12:chr19:53799620	0.139573	TRUE	intron_variant	-	c.2760-1207A>G	protein_coding	3.3	2.4	6.6	5
NFYC:chr1:40700620	0.139696	TRUE	intron_variant	-	c.-144+8753A>G	protein_coding	12.2	5.1	3.7	10.2
DDX58:chr9:32456370	0.140664	TRUE	3_prime_UTR_variant	-	c.*752A>G	protein_coding	18.9	21.5	25.9	22.5
ZNF217:chr20:53576434	0.140724	FALSE	missense_variant	p.K777R	c.2330A>G	protein_coding	0.5	0.5	0.4	0.8
RBM5:chr3:50096702	0.140981	TRUE	intron_variant	-	c.339+2827A>G	protein_coding	3.2	2.4	0.4	4
PRAM1:chr19:8491326	0.141164	TRUE	intron_variant	-	c.1577-169A>G	protein_coding	8.6	10.4	7.4	6
RICTOR:chr5:39051042	0.141164	FALSE	intron_variant	-	c.97+23069A>G	protein_coding	12.9	23.7	32.9	11.7
CYP4F3:chr19:15660891	0.141164	TRUE	3_prime_UTR_variant	-	c.*1506A>G	protein_coding	1.6	1.3	3	1.5
RPL37:chr5:40829810	0.141164	TRUE	3_prime_UTR_variant	-	c.*2694A>G	protein_coding	13.7	12.2	21.7	9.5
ANAPC16:chr10:72220096	0.141164	TRUE	5_prime_UTR_variant	-	c.-311A>G	protein_coding	0.4	0.3	0.1	0.7
TASOR2:chr10:5687091	0.141487	TRUE	intron_variant	-	c.-288+1916A>G	protein_coding	43.4	54.1	63.8	59.3
NEIL1:chr15:75353280	0.141553	TRUE	intron_variant	-	c.719-459A>G	protein_coding	38	38	37.9	22.5
RBM5:chr3:50111477	0.141553	TRUE	intron_variant	-	c.1455+707A>G	protein_coding	13.6	11.5	21.4	12.3
PRKD2:chr19:46709449	0.141689	TRUE	intron_variant	-	c.511+1458A>G	protein_coding	1.8	0.7	2.9	0.9
ITGAX:chr16:31359201	0.141689	TRUE	intron_variant	-	c.431-499A>G	protein_coding	10.6	12.2	12.5	8.5
SRPK1:chr6:35914827	0.141689	TRUE	intron_variant	-	c.74+5641A>G	protein_coding	4.7	12.4	4	5.8
SMCHD1:chr18:2722317	0.141702	TRUE	intron_variant	-	c.2459-202A>G	protein_coding	1.7	1.6	1.5	3.8
STAM:chr10:17687378	0.141874	TRUE	intron_variant	-	c.298-649A>G	protein_coding	95.3	95.3	96.4	94.6
PCMTD1:chr8:51880470	0.14199	FALSE	intron_variant	-	c.-238-10080A>G	protein_coding	1.3	0.7	1.4	3.2
RAB5B:chr12:55993093	0.142076	FALSE	3_prime_UTR_variant	-	c.*881A>G	protein_coding	0.4	0.4	0.3	0.8
SLC6A6:chr3:14420706	0.142118	TRUE	intron_variant	-	c.296+4253A>G	protein_coding	1.8	1.8	3.6	4.6
PIK3IP1:chr22:31285275	0.142122	TRUE	intron_variant	-	c.588-1987A>G	protein_coding	1.4	2	1	1
PARP9:chr3:122557144	0.142412	TRUE	intron_variant	-	c.155-1023A>G	protein_coding	10.9	7.1	6.3	12.1
LUCAT1:chr5:91310862	0.142412	TRUE	non_coding_transcript_exon_variant	-	n.2837A>G	lncRNA	1.7	3.5	3.6	2.9
LITAF:chr16:11576019	0.142412	TRUE	intron_variant	-	c.-6+11319A>G	protein_coding	0.2	0.9	0.5	0.3
MAVS:chr20:3867435	0.142454	TRUE	3_prime_UTR_variant	-	c.*1288A>G	protein_coding	0.4	1.2	0.4	1.6
RPL7L1:chr6:42887319	0.142473	TRUE	3_prime_UTR_variant	-	c.*855A>G	protein_coding	1.3	1.7	2.7	2.9
RNF10:chr12:120547491	0.143006	TRUE	intron_variant	-	c.354+890A>G	protein_coding	9.1	9.3	14.3	7.5
ABI1:chr10:26772815	0.143006	TRUE	intron_variant	-	c.463-1726A>G	protein_coding	1.3	5.7	4.1	2.2
MALAT1:chr11:65500636	0.143369	FALSE	non_coding_transcript_exon_variant	-	n.2875A>G	lncRNA	1.3	1.2	1.4	1.2
SPN:chr16:29670045	0.143527	TRUE	3_prime_UTR_variant	-	c.*5114A>G	protein_coding	2.5	2.4	3.8	3
PGPEP1:chr19:18366886	0.143551	TRUE	3_prime_UTR_variant	-	c.*3303A>G	protein_coding	6	5.6	11.3	13.9
PFKFB4:chr3:48531754	0.143592	TRUE	intron_variant	-	c.987+3758A>G	protein_coding	11.9	18.3	19.1	13.3
AC242842.3:chr1:149555610	0.143893	FALSE	3_prime_UTR_variant	-	c.*872A>G	protein_coding	40.2	45	47.7	48.9
SORL1:chr11:121574567	0.143932	TRUE	intron_variant	-	c.3460+204A>G	protein_coding	67.9	78.1	81.6	74.5
VMP1:chr17:59830961	0.143932	TRUE	intron_variant	-	c.975-7334A>G	protein_coding	32.2	32.5	31.5	23.7
NIBAN1:chr1:184792095	0.143969	TRUE	3_prime_UTR_variant	-	c.*2882A>G	protein_coding	11.4	11.7	12.1	10.3
ATM:chr11:108229918	0.144267	TRUE	intron_variant	-	c.331+595A>G	protein_coding	8.1	4.1	13.2	13.1
OGA:chr10:101789412	0.144556	TRUE	intron_variant	-	c.2454+1484A>G	protein_coding	18.8	25.4	13.7	14.7
ETV6:chr12:11675693	0.145008	TRUE	intron_variant	-	c.33+25533A>G	protein_coding	2	3.2	1.2	4.9
CDS2:chr20:5194893	0.145363	TRUE	3_prime_UTR_variant	-	c.*4659A>G	protein_coding	38.1	38.8	44.6	43.5
MAVS:chr20:3872287	0.145363	TRUE	3_prime_UTR_variant	-	c.*6140A>G	protein_coding	5	4.5	6.8	2.6
CYP4F3:chr19:15660900	0.145363	TRUE	3_prime_UTR_variant	-	c.*1515A>G	protein_coding	0.8	0.5	1.4	1.5
AC005258.1:chr19:2298094	0.146126	TRUE	intron_variant	-	c.146+28350A>G	nonsense_mediated_decay	10.8	13.6	3.3	5.9
TIMP2:chr17:78906126	0.146228	TRUE	intron_variant	-	c.130+18833A>G	protein_coding	11.9	20.3	15.5	21.6
PPCDC:chr15:75073057	0.146228	TRUE	intron_variant,non_coding_transcript_variant	-	n.133+13311A>G	processed_transcript	13.8	16.5	23.5	19.5
SNRPD3:chr22:24573787	0.146228	TRUE	3_prime_UTR_variant	-	c.*1810A>G	protein_coding	6.1	5.4	3.1	7.3
DOCK2:chr5:169658789	0.146311	TRUE	intron_variant	-	c.127+4303A>G	protein_coding	34.4	35.1	44.4	44.8
ASH1L:chr1:155399426	0.146452	TRUE	intron_variant	-	c.6009-3873A>G	protein_coding	11.3	11.2	3.3	19.7
SMCHD1:chr18:2669382	0.146452	TRUE	intron_variant	-	c.424+2351A>G	protein_coding	39.6	34.1	42.5	43.7
PRAM1:chr19:8494717	0.146452	TRUE	intron_variant	-	c.1576+3047A>G	protein_coding	16.9	7.7	7.9	4.2
POLR1D:chr13:27651645	0.146452	TRUE	intron_variant	-	c.101+3192A>G	protein_coding	10.1	6.6	17.1	7.5
UHMK1:chr1:162523843	0.146452	FALSE	3_prime_UTR_variant	-	c.*1293A>G	protein_coding	0.3	0.6	0.3	0.1
RNF125:chr18:32070432	0.1465	TRUE	3_prime_UTR_variant	-	c.*2048A>G	protein_coding	6.7	5.3	5.4	11.2
MEFV:chr16:3242533	0.1465	TRUE	3_prime_UTR_variant	-	c.*608A>G	protein_coding	0.4	0.9	1.1	0.6
GLT1D1:chr12:128964303	0.1465	TRUE	intron_variant	-	c.639+6660A>G	protein_coding	11.1	6.8	8.5	4.2
ZKSCAN1:chr7:100039331	0.1465	TRUE	3_prime_UTR_variant	-	c.*5134A>G	protein_coding	3.2	3.5	2.1	6
AP5B1:chr11:65776064	0.146593	TRUE	3_prime_UTR_variant	-	c.*1792A>G	protein_coding	1	1.1	1	1.8
C5AR1:chr19:47313113	0.146604	TRUE	intron_variant	-	c.3+3215A>G	protein_coding	1.6	1.7	3.8	1.2
SOD2:chr6:159679891	0.146604	TRUE	3_prime_UTR_variant	-	c.*2602A>G	protein_coding	0.8	1.1	0.5	1.7
ECE1:chr1:21327964	0.146851	TRUE	intron_variant	-	c.3+17412A>G	protein_coding	13.9	15.2	18.5	23.4
NEK7:chr1:198265903	0.146851	TRUE	intron_variant	-	c.372+1668A>G	protein_coding	19.2	17.5	27.3	21.5
TLK2:chr17:62516746	0.146851	FALSE	intron_variant	-	c.82-4027A>G	protein_coding	85.2	85.1	60	87.7
MRPL30:chr2:99196026	0.146883	TRUE	3_prime_UTR_variant	-	c.*321A>G	protein_coding	3.1	4.6	7.8	5.7
RNF213:chr17:80378544	0.147117	FALSE	intron_variant	-	c.13545+748A>G	protein_coding	2.3	6.7	7.3	7.8
MLKL:chr16:74674249	0.147175	TRUE	intron_variant	-	c.1381+711A>G	protein_coding	15.9	14.4	8.6	4.8
NIBAN1:chr1:184793448	0.147471	TRUE	3_prime_UTR_variant	-	c.*1529A>G	protein_coding	1.2	0.9	1.3	0.8
EIF2AK2:chr2:37102835	0.147604	FALSE	3_prime_UTR_variant	-	c.*4438A>G	protein_coding	4	2.7	5.5	6.2
BSDC1:chr1:32385483	0.147616	FALSE	intron_variant	-	c.189+1296A>G	protein_coding	1	2.6	2.3	3.2
RAB11FIP1:chr8:37860343	0.147616	TRUE	3_prime_UTR_variant	-	c.*2552A>G	protein_coding	0.4	0.3	0.3	0.7
SNRPD3:chr22:24573058	0.14782	TRUE	3_prime_UTR_variant	-	c.*1081A>G	protein_coding	6.5	4.4	5.4	13.3
NLRC5:chr16:57056370	0.148017	TRUE	intron_variant	-	c.3746+851A>G	protein_coding	30.8	31	30.6	21.7
ERN1:chr17:64128031	0.148017	TRUE	intron_variant	-	c.54+1945A>G	protein_coding	2.7	4.4	4.4	6.9
STAM:chr10:17687441	0.148017	TRUE	intron_variant	-	c.298-586A>G	protein_coding	0.9	1.3	1.1	0.8
IRAK3:chr12:66202517	0.148017	TRUE	intron_variant	-	c.134-1194A>G	protein_coding	15.2	20.4	19.7	8
APOL2:chr22:36226936	0.148017	FALSE	3_prime_UTR_variant	-	c.*468A>G	protein_coding	1.2	0.9	0.5	0.1
KXD1:chr19:18560130	0.148017	TRUE	5_prime_UTR_variant	-	c.-442A>G	protein_coding	5	3.6	11.8	10
FCRL1:chr1:157805651	0.148017	TRUE	intron_variant	-	c.52+1451A>G	protein_coding	33.5	37.2	50	40.2
ARPC3:chr12:110442127	0.148017	TRUE	intron_variant	-	c.107-1739A>G	protein_coding	41.3	38.4	51.8	35.5
VMP1:chr17:59825239	0.148017	TRUE	intron_variant	-	c.974+7466A>G	protein_coding	25	18.6	15.4	36.4
ARHGAP15:chr2:143337541	0.14811	TRUE	intron_variant	-	c.474+86941A>G	protein_coding	7.5	8.5	6.2	13.9
PGS1:chr17:78423008	0.148573	TRUE	intron_variant	-	c.*11-1053A>G	protein_coding	4.3	6.4	4.5	4.2
SSH2:chr17:29750772	0.148825	TRUE	intron_variant	-	c.188+43122A>G	protein_coding	19.9	20.8	24	26.7
CLEC7A:chr12:10118137	0.148825	TRUE	3_prime_UTR_variant	-	c.*321A>G	protein_coding	0.3	0.6	0.3	0.1
PDE7A:chr8:65737800	0.148937	TRUE	intron_variant	-	c.595+1702A>G	protein_coding	8.2	9.6	4.3	2.9
ARHGAP15:chr2:143337531	0.148937	TRUE	intron_variant	-	c.474+86931A>G	protein_coding	3.8	3.5	5.2	8.8
SIRPB2:chr20:1483643	0.148937	TRUE	intron_variant	-	c.86-3578A>G	protein_coding	31	34.8	33.8	25.9
PRKD2:chr19:46708606	0.148937	TRUE	intron_variant	-	c.511+2301A>G	protein_coding	5.1	5.1	3.2	0.5
AC124312.1:chr15:24983694	0.149017	TRUE	intron_variant	-	c.*953+1257A>G	nonsense_mediated_decay	14.8	14.8	22.1	16.2
HCK:chr20:32091929	0.149017	TRUE	intron_variant	-	c.1093-1934A>G	protein_coding	17.5	18.7	16.5	13.6
LAPTM5:chr1:30743984	0.149017	TRUE	intron_variant	-	c.88-1435A>G	protein_coding	4.7	5.2	8.2	4.3
SYMPK:chr19:45856724	0.149017	TRUE	intron_variant	-	c.-12-2217A>G	protein_coding	8.9	11.7	18.2	15.4
PARP4:chr13:24467997	0.149227	TRUE	intron_variant	-	c.2133+1027A>G	protein_coding	9.1	3.7	9.4	3.4
NLRC5:chr16:57064112	0.149496	TRUE	intron_variant	-	c.4155-1100A>G	protein_coding	48.3	53.1	60.2	70.7
STX7:chr6:132449377	0.149765	TRUE	3_prime_UTR_variant	-	c.*11381A>G	protein_coding	3.3	5.7	1.9	3.9
AL139300.1:chr14:103682551	0.149766	TRUE	intron_variant	-	c.2128-2435A>G	protein_coding	31.9	29.6	42.7	17.5
SSH2:chr17:29700844	0.149766	TRUE	intron_variant	-	c.292+2115A>G	protein_coding	11.4	13.6	21.5	14.8
TRIM58:chr1:247877309	0.149946	TRUE	3_prime_UTR_variant	-	c.*820A>G	protein_coding	0.5	0.8	0.6	0.4
LCP2:chr5:170264675	0.150292	TRUE	intron_variant	-	c.773-1683A>G	protein_coding	10	12.2	6.8	8.7
CWF19L1:chr10:100232510	0.150292	TRUE	3_prime_UTR_variant	-	c.*717A>G	protein_coding	16	12.7	19.7	24.2
ZNF480:chr19:52314161	0.150484	TRUE	synonymous_variant	p.L27=	c.81A>G	protein_coding	11	8.5	4.6	6.7
STK38:chr6:36543478	0.150649	TRUE	intron_variant	-	c.-5-3271A>G	protein_coding	0.8	0.7	1	2.4
KCNJ15:chr21:38303688	0.150931	TRUE	3_prime_UTR_variant	-	c.*3299A>G	protein_coding	49.5	56	53.6	40.9
PICALM:chr11:85971544	0.151016	TRUE	intron_variant	-	c.1944+3164A>G	protein_coding	7.4	7	5.5	11.2
CR1:chr1:207511634	0.151563	FALSE	missense_variant	p.N156S	c.467A>G	protein_coding	0.9	0.7	0.7	1.5
PDPK1:chr16:2589671	0.151818	TRUE	intron_variant	-	c.1343+2778A>G	protein_coding	2.5	8.3	12.3	15.8
STAM:chr10:17687201	0.151818	TRUE	intron_variant	-	c.298-826A>G	protein_coding	22.2	32.7	21.1	17.4
STK10:chr5:172116860	0.151818	TRUE	intron_variant	-	c.520+621A>G	protein_coding	10.4	3.7	6.8	5.2
ZNF587:chr19:57863008	0.151818	TRUE	3_prime_UTR_variant	-	c.*2868A>G	protein_coding	3.1	4.2	5.4	7.8
GLT1D1:chr12:128935701	0.151818	TRUE	intron_variant	-	c.376-9625A>G	protein_coding	27.1	38	33	30.7
TAX1BP1:chr7:27753733	0.151961	FALSE	intron_variant	-	c.163-4298A>G	protein_coding	15.1	17.2	17.6	24.4
KCNJ15:chr21:38289032	0.152086	TRUE	intron_variant	-	c.-116-7894A>G	protein_coding	2.3	4.5	1.5	1.2
YIPF6:chrX:68510734	0.152212	TRUE	intron_variant	-	c.58-1115A>G	protein_coding	6.7	12.6	6.7	9.2
H2BC9:chr6:26251743	0.152429	FALSE	synonymous_variant	p.K31=	c.93A>G	protein_coding	1.6	1	1.2	0.6
VHL:chr3:10153304	0.152429	TRUE	3_prime_UTR_variant	-	c.*3339A>G	protein_coding	8.6	11.7	9.4	15.3
AL022318.4:chr22:39032642	0.152544	TRUE	3_prime_UTR_variant	-	c.*326A>G	protein_coding	3.1	2.8	3.2	7.7
SLC44A2:chr19:10613534	0.152544	TRUE	intron_variant	-	c.31+10973A>G	protein_coding	11.1	14	13.3	20
YPEL5:chr2:30160410	0.152664	FALSE	3_prime_UTR_variant	-	c.*1567A>G	protein_coding	0.4	0.5	0.5	0.9
INIP:chr9:112685258	0.152726	TRUE	3_prime_UTR_variant	-	c.*2280A>G	protein_coding	5.9	5.7	9.6	4.7
LYN:chr8:55987248	0.153229	TRUE	intron_variant	-	c.1051-11098A>G	protein_coding	7.2	3	1.6	4.1
RPL37P2:chr11:67682832	0.153229	FALSE	non_coding_transcript_exon_variant	-	n.227A>G	processed_pseudogene	2.5	1.8	1.2	0.7
RPL7L1:chr6:42888432	0.153439	TRUE	3_prime_UTR_variant	-	c.*1968A>G	protein_coding	8.5	8.1	10.4	13
APOL6:chr22:35659956	0.153439	TRUE	3_prime_UTR_variant	-	c.*360A>G	protein_coding	0.4	0.8	0.7	1.9
SPN:chr16:29668670	0.153439	TRUE	3_prime_UTR_variant	-	c.*3739A>G	protein_coding	14.9	18.7	20.6	25.1
UBASH3B:chr11:122677911	0.153439	TRUE	intron_variant	-	c.161+21701A>G	protein_coding	29.1	24.3	40.1	19.9
BAZ2A:chr12:56619758	0.153439	TRUE	intron_variant	-	c.5-2226A>G	protein_coding	1.6	4	4.9	6.5
VIM-AS1:chr10:17223003	0.153439	TRUE	intron_variant,non_coding_transcript_variant	-	n.43+3853A>G	lncRNA	10.7	12.4	10.5	4.7
MIR4477B:chr9:63819626	0.153439	TRUE	mature_miRNA_variant	-	n.53A>G	miRNA	17.5	20.7	21	27.4
RNF125:chr18:32070761	0.153659	TRUE	3_prime_UTR_variant	-	c.*2377A>G	protein_coding	22.8	27.1	27.7	3.3
TPST2:chr22:26523764	0.153786	TRUE	3_prime_UTR_variant	-	c.*2511A>G	protein_coding	27.5	32	20.4	36.1
SPN:chr16:29667514	0.153786	TRUE	3_prime_UTR_variant	-	c.*2583A>G	protein_coding	3.2	3.7	4.8	5.9
C15orf39:chr15:75202579	0.15416	FALSE	intron_variant	-	c.-51+3418A>G	protein_coding	5.6	7.4	5.1	11.2
DGKA:chr12:55944186	0.154265	TRUE	intron_variant	-	c.1426+1923A>G	protein_coding	3.3	8	3.2	3.2
TRIM58:chr1:247864282	0.154265	FALSE	intron_variant	-	c.517-423A>G	protein_coding	6.1	10.7	6	4.2
MIATNB:chr22:26718216	0.154385	TRUE	non_coding_transcript_exon_variant	-	n.1108A>G	lncRNA	11.2	12.6	16.5	19.9
RNF213:chr17:80301379	0.154674	FALSE	intron_variant	-	c.2210+2861A>G	protein_coding	1.6	2.4	3.4	3.6
MEF2D:chr1:156488317	0.154674	FALSE	intron_variant	-	c.-138-4887A>G	protein_coding	4.5	4.2	2	0.6
ZDHHC20:chr13:21374297	0.154947	TRUE	3_prime_UTR_variant	-	c.*2399A>G	protein_coding	3	2.4	6.6	6.5
MYO1F:chr19:8523645	0.155026	TRUE	intron_variant	-	c.2855-816A>G	protein_coding	4.3	2	2.3	1.5
CSNK1D:chr17:82272126	0.155026	TRUE	intron_variant	-	c.76+1180A>G	protein_coding	1.4	2.5	1.2	1
BTN3A3:chr6:26445907	0.155045	FALSE	missense_variant	p.S213G	c.637A>G	protein_coding	1.5	1.9	1.2	0.7
ANKH:chr5:14847977	0.155045	TRUE	intron_variant	-	c.96+23375A>G	protein_coding	7.6	5	4.9	1.8
NBPF20:chr1:145291525	0.155045	FALSE	3_prime_UTR_variant	-	c.*1A>G	protein_coding	42.3	40.6	25.2	10.1
SPN:chr16:29667624	0.155073	TRUE	3_prime_UTR_variant	-	c.*2693A>G	protein_coding	2.9	2.1	3.5	3.8
GALC:chr14:87979045	0.155525	TRUE	intron_variant	-	c.622-2557A>G	protein_coding	3.3	4.4	3.6	0.2
BAZ2B:chr2:159598992	0.155525	TRUE	intron_variant	-	c.-46+17250A>G	protein_coding	13.4	8.3	25.8	19.3
EIF2AK2:chr2:37106826	0.156218	TRUE	3_prime_UTR_variant	-	c.*447A>G	protein_coding	0.6	1	1.5	1
UBR4:chr1:19159746	0.156218	TRUE	intron_variant	-	c.5577+365A>G	protein_coding	3.5	7.8	3.4	2.6
MYO1F:chr19:8563634	0.156218	TRUE	intron_variant	-	c.4-7838A>G	protein_coding	3.5	3.4	5.8	6.2
SLC12A6:chr15:34270309	0.15669	TRUE	intron_variant	-	c.316+5036A>G	protein_coding	7.3	10	10.5	5
WDR47:chr1:108992380	0.15669	FALSE	intron_variant	-	c.1716-1051A>G	protein_coding	1.2	1.6	2.4	0.4
ANKRD44:chr2:197271727	0.15669	TRUE	intron_variant	-	c.27+38851A>G	protein_coding	1.1	3.7	1.8	1
KPNB1:chr17:47674181	0.15669	TRUE	intron_variant	-	c.1768-457A>G	protein_coding	4	3.7	6.8	4.4
STK4:chr20:45061530	0.157029	TRUE	intron_variant	-	c.1306-13488A>G	protein_coding	6.7	1.6	7.6	5.8
CR1:chr1:207511638	0.157054	FALSE	synonymous_variant	p.E157=	c.471A>G	protein_coding	0.9	0.9	0.6	1.6
MYO1F:chr19:8538477	0.157389	TRUE	intron_variant	-	c.1693-1422A>G	protein_coding	5.3	5.9	7	1.4
H2AZ2:chr7:44832903	0.157389	TRUE	3_prime_UTR_variant	-	c.*1598A>G	protein_coding	3.8	3.3	7.9	7.6
ANPEP:chr15:89796169	0.157518	TRUE	intron_variant	-	c.2157+1406A>G	protein_coding	7.5	13.6	4.3	16.6
TLR2:chr4:153702627	0.157518	TRUE	5_prime_UTR_variant	-	c.-281A>G	protein_coding	9	9.4	13.2	15
AC245297.3:chr1:149181719	0.157518	FALSE	non_coding_transcript_exon_variant	-	n.1318A>G	lncRNA	20.4	21.8	21.4	5.9
PRKCB:chr16:24208168	0.157518	TRUE	intron_variant	-	c.1864-6490A>G	protein_coding	8.7	5.9	6	5.7
ARSD:chrX:2906205	0.157518	TRUE	3_prime_UTR_variant	-	c.*1066A>G	protein_coding	24.5	30.1	33.4	30
ZNF710:chr15:90015675	0.157518	TRUE	intron_variant	-	c.-29+14061A>G	protein_coding	2	1.2	2.9	4.7
STMP1:chr7:135676175	0.158132	TRUE	3_prime_UTR_variant	-	c.*2010A>G	protein_coding	4.3	5.7	7.8	2.8
DENND3:chr8:141143680	0.158175	TRUE	intron_variant	-	c.624-468A>G	protein_coding	2.6	3.3	4.2	3.2
CTSS:chr1:150732154	0.158175	TRUE	3_prime_UTR_variant	-	c.*892A>G	protein_coding	2	2.1	2.5	2
GNB1:chr1:1873099	0.158528	TRUE	intron_variant	-	c.-96+17721A>G	protein_coding	1.2	2.5	3.4	1.7
EMB:chr5:50413648	0.158637	TRUE	intron_variant	-	c.197-2265A>G	protein_coding	11.5	8.7	12.2	6.7
SAMHD1:chr20:36914423	0.158984	TRUE	intron_variant	-	c.1063-1871A>G	protein_coding	13.6	10.3	18	13.5
NME7:chr1:169153868	0.159046	TRUE	intron_variant	-	c.1098+15579A>G	protein_coding	1.2	3.5	0.9	3.8
SRGN:chr10:69100099	0.159046	TRUE	intron_variant	-	c.227+2868A>G	protein_coding	9.5	11	13	11
CCR5:chr3:46375730	0.159046	TRUE	3_prime_UTR_variant	-	c.*1769A>G	protein_coding	24.6	24	29.4	29.2
PFKFB4:chr3:48528405	0.159288	TRUE	intron_variant	-	c.988-2736A>G	protein_coding	5.5	11.9	8	8
AOAH:chr7:36537624	0.15944	TRUE	intron_variant	-	c.1306+2695A>G	protein_coding	1.1	0.7	1.5	1.7
PAFAH1B1:chr17:2672010	0.15944	TRUE	intron_variant	-	c.569-645A>G	protein_coding	26.9	25.5	21.4	14.4
F11R:chr1:160995497	0.15944	TRUE	3_prime_UTR_variant	-	c.*3374A>G	protein_coding	14.8	12.9	15.8	24.4
PLCG2:chr16:81962089	0.15944	FALSE	3_prime_UTR_variant	-	c.*4091A>G	protein_coding	1.2	1.5	1.1	0.1
RESF1:chr12:31977909	0.15944	TRUE	intron_variant	-	c.-78-2969A>G	protein_coding	14.9	16.1	19.5	11.7
MAP3K3:chr17:63674558	0.15944	TRUE	intron_variant	-	c.596-7208A>G	protein_coding	27.5	21.3	17.7	33.8
SLC35E1:chr19:16552600	0.159493	TRUE	3_prime_UTR_variant	-	c.*1079A>G	protein_coding	3.8	4.6	5.7	7.6
PPCDC:chr15:75055865	0.15951	TRUE	intron_variant,non_coding_transcript_variant	-	n.31-3779A>G	processed_transcript	5.6	9.1	9.8	13.5
PARP9:chr3:122557121	0.159563	TRUE	intron_variant	-	c.155-1000A>G	protein_coding	18.2	22.2	27	21.7
TESPA1:chr12:54974854	0.159642	TRUE	intron_variant	-	c.-45-247A>G	protein_coding	3.4	8.9	3.7	4.6
N4BP2L2:chr13:32525553	0.159696	TRUE	intron_variant	-	c.97+1905A>G	protein_coding	19.2	24.1	23.2	26.5
RIOK3:chr18:23482232	0.159696	TRUE	3_prime_UTR_variant	-	c.*953A>G	protein_coding	0.6	1	0.8	0.6
MAPK1:chr22:21840195	0.159696	TRUE	intron_variant	-	c.119+27127A>G	protein_coding	10.2	10.7	17	17.7
B4GALT1:chr9:33163244	0.159976	TRUE	intron_variant	-	c.412+3514A>G	protein_coding	2.1	3.2	3.7	5.4
CDKL1:chr14:50342512	0.160275	TRUE	intron_variant	-	c.367-290A>G	protein_coding	26.8	33.6	34.5	26.1
SLC25A37:chr8:23543990	0.160361	TRUE	intron_variant	-	c.210+14778A>G	protein_coding	2.1	3.6	2.5	2.5
CFLAR:chr2:201142195	0.160371	TRUE	intron_variant	-	c.606+1756A>G	protein_coding	4.3	7.2	4	6.2
PDE7A:chr8:65740411	0.16058	TRUE	intron_variant	-	c.500-814A>G	protein_coding	0.9	1.5	0.3	2.6
LY96:chr8:73995066	0.161429	TRUE	intron_variant	-	c.112+3512A>G	protein_coding	12.1	19.3	18.7	14.2
STK10:chr5:172183585	0.161604	TRUE	intron_variant	-	c.156+4302A>G	protein_coding	2.8	6.1	3	2.6
STX16-NPEPL1:chr20:58668898	0.161604	TRUE	intron_variant	-	c.394-393A>G	nonsense_mediated_decay	22.9	42.4	50.4	38.4
ARPC2:chr2:218235293	0.161604	TRUE	intron_variant	-	c.268+896A>G	protein_coding	40.3	40.1	41.9	36.8
SNX2:chr5:122807030	0.162487	TRUE	intron_variant	-	c.644-1247A>G	protein_coding	9.3	19.1	24.6	16.5
MMP25:chr16:3050693	0.162723	TRUE	intron_variant	-	c.661+147A>G	protein_coding	0.7	0.4	0.6	1.3
SENP7:chr3:101457475	0.162723	FALSE	intron_variant	-	c.284+1480A>G	protein_coding	77	79.5	76.9	88.6
CFLAR:chr2:201167344	0.162723	TRUE	3_prime_UTR_variant	-	c.*3371A>G	protein_coding	0.4	0.6	0.9	0.6
WASF2:chr1:27475164	0.163638	TRUE	intron_variant	-	c.-44+14822A>G	protein_coding	29	28.9	20.9	36
AC099560.2:chr3:40761766	0.163638	FALSE	non_coding_transcript_exon_variant	-	n.222A>G	processed_pseudogene	0.5	0.7	0.7	0.3
TMOD3:chr15:51913957	0.16371	TRUE	3_prime_UTR_variant	-	c.*5147A>G	protein_coding	53	53.6	58.7	49.8
STK4:chr20:45079144	0.163759	TRUE	3_prime_UTR_variant	-	c.*3968A>G	protein_coding	6.9	6	6	3.7
THEMIS2:chr1:27881663	0.163871	TRUE	intron_variant	-	c.647-308A>G	protein_coding	4.6	5.7	11.4	4.5
MEFV:chr16:3242425	0.164274	TRUE	3_prime_UTR_variant	-	c.*716A>G	protein_coding	8.3	8.9	8.6	12.8
NEK7:chr1:198265947	0.164274	TRUE	intron_variant	-	c.372+1712A>G	protein_coding	3.7	2.8	7.1	3.2
XPO6:chr16:28200765	0.164678	TRUE	intron_variant	-	c.3+10601A>G	protein_coding	14.2	13.9	14.3	19.6
RALB:chr2:120294689	0.164804	FALSE	3_prime_UTR_variant	-	c.*1429A>G	protein_coding	0.9	0.8	1.2	0.4
SPN:chr16:29670430	0.164804	TRUE	3_prime_UTR_variant	-	c.*5499A>G	protein_coding	14	13.5	18.9	17.4
TMEM154:chr4:152624544	0.164804	TRUE	3_prime_UTR_variant	-	c.*4002A>G	protein_coding	3.9	4.6	3.3	2.8
MDM4:chr1:204550796	0.164804	TRUE	3_prime_UTR_variant	-	c.*1114A>G	protein_coding	1.7	3.1	4	2.7
AL133245.1:chr2:32322876	0.164804	TRUE	non_coding_transcript_exon_variant	-	n.1239A>G	lncRNA	7.6	19.1	9.9	10.8
SPN:chr16:29668201	0.164804	TRUE	3_prime_UTR_variant	-	c.*3270A>G	protein_coding	3.5	3.6	5.2	6
LYRM2:chr6:89634886	0.164804	TRUE	3_prime_UTR_variant	-	c.*2387A>G	protein_coding	24.1	36.3	40.2	45.9
NIBAN1:chr1:184792173	0.164912	TRUE	3_prime_UTR_variant	-	c.*2804A>G	protein_coding	4.7	4.3	4.6	3.8
CTSS:chr1:150731355	0.164917	TRUE	3_prime_UTR_variant	-	c.*1691A>G	protein_coding	1.3	0.8	1.9	0.8
POLR1D:chr13:27653588	0.164979	TRUE	intron_variant	-	c.101+5135A>G	protein_coding	45.1	43.5	51.2	39.3
PTPN22:chr1:113855244	0.165005	TRUE	intron_variant	-	c.541-195A>G	protein_coding	11.9	9.7	18.9	12.7
TLR10:chr4:38772632	0.165227	TRUE	3_prime_UTR_variant	-	c.*523A>G	protein_coding	5.4	5.3	7	12.3
HCAR2:chr12:122702724	0.165227	FALSE	missense_variant	p.Q187R	c.560A>G	protein_coding	4.3	4.8	2.9	1.7
SAMHD1:chr20:36936709	0.165273	TRUE	intron_variant	-	c.349-1520A>G	protein_coding	13.2	22.1	19.2	28.3
AKNA:chr9:114351825	0.165935	TRUE	intron_variant	-	c.3059-804A>G	protein_coding	4.4	1.7	3.9	5.6
COQ4:chr9:128331614	0.165935	TRUE	intron_variant	-	c.403-539A>G	protein_coding	3.1	6.1	1	2.9
MS4A6A:chr11:60176104	0.165935	TRUE	intron_variant	-	c.424-493A>G	protein_coding	12.1	8.1	14.5	18.8
ADGRG3:chr16:57683959	0.165935	TRUE	synonymous_variant	p.E303=	c.909A>G	protein_coding	9.7	11	12.6	12.4
AOAH:chr7:36537795	0.166498	TRUE	intron_variant	-	c.1306+2524A>G	protein_coding	5.4	4.2	8.4	3.3
COP1:chr1:175968006	0.166963	TRUE	intron_variant	-	c.2133+18937A>G	protein_coding	8	9.6	13.6	6.3
MORF4L1:chr15:78888316	0.166963	TRUE	intron_variant	-	c.440+967A>G	protein_coding	9.7	7.6	6.4	4.6
[truncated: 3,594 more rows]

## Sheet: Table S2
Table S2. Enrichment of differential A-to-I RNA editing genes with multiple editing sites
	edited sites		P-value1
	1	2 or more
Differentially_edited			<0.001
No	1,051 (16%)	5,410 (84%)
Yes	35 (1.9%)	1,785 (98.1%)
1:Pearson’s Chi-squared test

## Sheet: Table S3
Table S3. Top ten genes with the largest counts of A-to-I RNA editing sites
Gene	Number of detected editing sites	with significantly different A-to-I RNA editing level
NAMPT	3658	No
RNF213	2573	Yes
SSH2	1876	Yes
MYO1F	1844	Yes
CFLAR	1830	Yes
SMCHD1	1670	Yes
XIST	1311	No
VCAN	1304	No
NEAT1	1232	Yes
VSIR	1206	No

## Sheet: Table S4
Table S4. Top ten missense sites with the most significant differential editing
			editing level
No. site_id	SIFT	p.optimized	V0	V1	V2A	V3A
CHD2:chr15:93004693	deleterious	1.31e-21	3.7	3.6	3.2	6.5
IFI30:chr19:18177741	tolerated	6.46e-17	1.1	1.5	2.1	2.4
RANBP2:chr2:108753087	tolerated	6.84e-14	8.9	8.7	10.5	1.4
HBA2:chr16:173590	tolerated	1.46e-10	0.7	0.7	1.4	0.7
GBP1:chr1:89057096	deleterious	9.4e-10	9.4	9.1	3.1	0.6
AHNAK:chr11:62521884	deleterious	7.14e-09	2.4	2.3	1.3	0.5
HBD:chr11:5234065	tolerated	1.07e-08	2.2	1.7	4.1	0.9
AHNAK:chr11:62521920	deleterious	2.19e-08	3.7	3.6	2.2	0.9
AHNAK:chr11:62529406	tolerated	5.32e-08	2.1	1.9	1.4	0.5
SH3BP2:chr4:2833829	deleterious_low_confidence	3.98e-07	4.1	5.2	5.8	6.4

## Sheet: Table S5
Table S5. The 152 sites shared by 3'UTR DRE and cis-regulated
site_id
SFI1:chr22:31618496
EME2:chr16:1776720
LIMD2:chr17:63696306
PIK3CD:chr1:9729028
APOBEC3C:chr22:39018819
GGCX:chr2:85545277
TNFSF14:chr19:6664547
TNFSF14:chr19:6664542
STARD5:chr15:81309089
BTN3A1:chr6:26414681
CCDC97:chr19:41323066
CASC1:chr12:25108333
TNFSF12:chr17:7557880
CCDC186:chr10:114121812
BTN3A2:chr6:26376238
CFLAR:chr2:201164088
GM2A:chr5:151268180
NIBAN1:chr1:184792159
ZNF641:chr12:48342469
CYP4F3:chr19:15661225
EIF2AK2:chr2:37103880
CTSS:chr1:150732861
HBA2:chr16:173707
APOBEC3F:chr22:39053205
CTSS:chr1:150732881
GPR65:chr14:88013298
MEFV:chr16:3242413
RAB2B:chr14:21460706
MEFV:chr16:3242508
SELENOT:chr3:150627784
CD96:chr3:111651905
APOBEC3C:chr22:39018820
APOBEC3F:chr22:39053086
KCNE3:chr11:74455790
TMEM154:chr4:152623712
CTSS:chr1:150731672
BTN3A2:chr6:26376239
TEP1:chr14:20366898
CD96:chr3:111651901
APOL1:chr22:36266115
NIBAN1:chr1:184792137
APOBEC3C:chr22:39018756
APOBEC3F:chr22:39053990
TMEM14C:chr6:10730687
MOB3A:chr19:2071874
APOBEC3C:chr22:39019862
APOL6:chr22:35661150
APOL6:chr22:35660576
NUP43:chr6:149724613
TMEM154:chr4:152622743
SOD2:chr6:159680773
DDX58:chr9:32456393
TREM1:chr6:41274593
APOBEC3F:chr22:39053543
EFR3A:chr8:132012966
CTSS:chr1:150732746
ABHD2:chr15:89196099
ULK1:chr12:131922592
APOBEC3C:chr22:39018748
CYP4F3:chr19:15660883
FAM126B:chr2:200978572
MTDH:chr8:97727379
GBP4:chr1:89182519
TMEM121B:chr22:17116947
APOL6:chr22:35660478
CYP4F3:chr19:15660891
CYP4F3:chr19:15660900
SOD2:chr6:159679891
EIF2AK2:chr2:37102835
APOL6:chr22:35659956
STMP1:chr7:135676175
CFLAR:chr2:201167344
NIBAN1:chr1:184792173
MAVS:chr20:3867531
EIF2AK2:chr2:37104881
APOL1:chr22:36266111
RILPL2:chr12:123412337
PRRG4:chr11:32853760
CCDC71L:chr7:106659468
METTL7A:chr12:50930458
TEP1:chr14:20366219
TMEM154:chr4:152622904
ZNF621:chr3:40537443
CTSS:chr1:150731350
FCN1:chr9:134906814
APOL6:chr22:35661977
IKZF3:chr17:39760253
TMX4:chr20:7980606
SP110:chr2:230167136
HPSE:chr4:83292771
KCNJ15:chr21:38303714
APOL6:chr22:35659895
IKZF3:chr17:39759377
CASP10:chr2:201219176
SMIM14:chr4:39548390
EMB:chr5:50397544
SRRD:chr22:26493287
EIF2AK2:chr2:37104917
CPPED1:chr16:12663356
GPR65:chr14:88013320
STUB1:chr16:682678
PLXDC2:chr10:20286998
NFAM1:chr22:42381448
NUDT4:chr12:93400869
C9orf78:chr9:129828065
SP110:chr2:230165991
IKZF3:chr17:39760334
ITGB3:chr17:47313067
PCYT1A:chr3:196236759
ERAP2:chr5:96917825
TNFSF14:chr19:6664541
ZNF552:chr19:57807394
EIF2AK2:chr2:37101403
SPN:chr16:29665185
TRIM38:chr6:25989588
CASP10:chr2:201218428
KLRD1:chr12:10316686
EIF2AK2:chr2:37104610
STEAP4:chr7:88277680
GNB4:chr3:179400909
TRIM38:chr6:25986409
NSUN3:chr3:94128149
PADI2:chr1:17067197
APOBEC3F:chr22:39054358
CFLAR:chr2:201164118
APOL6:chr22:35661158
DDX58:chr9:32456457
HCAR3:chr12:122715382
TRIM38:chr6:25986272
SPN:chr16:29670303
KCNJ15:chr21:38302984
XAF1:chr17:6774746
STMP1:chr7:135676094
MAPK13:chr6:36140504
FCF1:chr14:74736031
ITGB3:chr17:47313018
IKZF3:chr17:39761810
APOL6:chr22:35662693
METTL7A:chr12:50930397
TBX21:chr17:47746030
TMEM140:chr7:135165717
MRPS10:chr6:42207466
TIMM29:chr19:10930148
XIAP:chrX:123910682
IKZF3:chr17:39761041
ITGB3:chr17:47313251
RPL27A:chr11:8686262
APOL6:chr22:35660204
GBP4:chr1:89182574
SP110:chr2:230166026
TRIM56:chr7:101090370
F11R:chr1:160997964

## Sheet: Table S6
Table S6.The 205 genes shared by 3'UTR DRE and DEGs
gene_id
APOL6
LRRC75A
CD74
LIMD2
C1orf56
CYSLTR1
CTSS
PIK3CD
METTL7A
FGR
EIF3J
GM2A
LRP10
ATP11A
HBA2
APOBEC3C
SCAF11
IL17RA
RAB2B
C6orf62
APOBEC3F
SSB
SNRPD3
PLIN3
BTN3A1
BNIP3L
SPN
APOBEC3G
APOL1
CCDC97
GBP4
EIF2AK2
YOD1
TMEM123
OAS3
TAF8
NFAM1
SFT2D2
SNCA
CAPS
PSMB2
ZNF213
BTN3A2
LBH
SMIM14
BTN2A2
SHISA5
TMEM185B
SP110
RAB3D
HCAR2
DTX3L
SELL
NBPF15
FANCA
TMOD3
MAGT1
PML
GRK3
IKZF3
KLRD1
PECAM1
BTN3A3
SOD2
PIP4K2A
XAF1
OSTM1
TMEM154
ADGRE5
NSUN3
GPR65
MEFV
TRIM56
TEP1
KCNE3
PTGES3
CD96
SIK3
TNFRSF1B
POLR2D
FCGR3A
MIER1
SNX20
VPS37B
ARSD
PLBD2
RIOK3
DDX58
GOLGA8B
XIAP
USP12
LYZ
RILPL2
FRMD3
KCNJ15
IL21R
SORT1
SDE2
PLXDC2
ANAPC16
APOBEC3B
VKORC1
EFR3A
MIDN
PPP3R1
ZNF181
RAB14
RBM23
TPST2
FAM210B
ULK1
NSRP1
CERK
MRPL30
PRRC2B
RPL37
RNF125
AP5B1
APOL2
CLEC7A
NBPF20
RALB
LYRM7
ARHGAP26
USP15
TMC6
MCRIP1
ZC3HAV1
FKBP1C
TPM3
ECE1
IGSF6
CCR4
PRRG4
SNAP23
CTDSP2
LYN
EXOSC6
DEGS1
RPS29
BRI3BP
FCN1
TMX4
EMC3
SDHA
ARL11
CSNK1A1
HPSE
HERPUD2
MILR1
PPIA
FAM168A
ERF
PGGT1B
MAPK13
MZT2A
CASP10
CD28
C11orf58
DESI1
SUMO1
TNFSF10
SPAG9
TRIM38
RCAN3
PIGBOS1
TRIM25
MAPK14
ERAP2
MYADM
CTSB
TRIM14
STX3
TANGO2
WSB1
PLEKHO2
ALDH6A1
GNB4
ZNF326
VPS41
PADI2
TGS1
GDAP2
BTG2
PECR
HCAR3
ZFAND5
GLUL
ME2
MYO1F
FGD2
NUFIP2
CIITA
LPP
SMYD4
NLRP12
TBX21
TMEM140
TIMM29
RPL27A
RNF114
STOM
SULT1B1
FAM8A1
ATM

## Sheet: Table S7
Table S7. Top ten 3’UTR sites with the most significant differential editing
		editing level
No. site_id	p.optimized	V0	V1	V2A	V3A
APOL6:chr22:35660551	2.6e-36	66	68.1	83.7	84.4
PDAP1:chr7:99394779	4.65e-35	0.6	0.8	0	5.2
LRRC75A:chr17:16442015	1.23e-34	1	0.8	0.2	5.7
SFI1:chr22:31618496	1.48e-34	1.1	1	0.1	7.1
EME2:chr16:1776720	1e-31	0.5	0.6	0.1	4.2
CD74:chr5:150402141	1.13e-30	2.1	2.5	5.5	5.2
SFI1:chr22:31618495	2.34e-29	1.4	1.8	0.1	8.8
APOL6:chr22:35660499	3.68e-29	8.5	8.7	15.3	14.5
RPL37A:chr2:216501464	1.26e-27	0.2	0.4	0	1.4
LIMD2:chr17:63696306	3.99e-26	0.1	0.3	0.1	2.1
